# Supplementary material for: Dramatic loss of microbial viability in bentonite exposed to heat and gamma radiation: implications for deep geological repository
Source: World J Microbiol Biotechnol. 2024 Jul 11;40(9):264. doi: 10.1007/s11274-024-04069-w (PMC11239606; doi:10.1007/s11274-024-04069-w)
Supplement: Supplementary file 1 — Supplementary Material 1 [file 11274_2024_4069_MOESM1_ESM.xlsx]

## Sheet: Long term experiment - BCV
Dramatic loss of microbial viability in bentonite exposed to heat and gamma radiation: Implications for deep geological repository
Deepa Bartak1, Šárka Šachlová2, Vlastislav Kašpar2, Jakub Říha1, David Dobrev2, Petr Večerník2, Veronika Hlaváčková1, Michaela Matulová3 and Kateřina Černá1*
1 Institute for Nanomaterials, Advanced Technologies and Innovation, Technical University of Liberec, Bendlova 7, 460 01 Liberec, Czech Republic 2 Disposal processes and safety, ÚJV Řež, a. s., Hlavní 130, 250 68 Husinec, Czech Republic 3Radioactive Waste Repository Authority, SÚRAO, Dlážděná 6, 11000 Prague, Czech Republic
Order	Expt	Bentonite Type	Set	Cell / Sample number	Sample name	Sample weight	Cq	Normalised Cq	Cq mean
1	Long-term	BCV	A	20	cBCV_C20_6m_control_Gen1	2.64	25.57	26.9705	26.9755
2	Long-term	BCV	A	20	cBCV_C20_6m_control_Gen1	2.64	25.58	26.9805
3	Long-term	BCV	A	20	cBCV_C20_6m_control_Gen2	2.5654	33.95	35.3092	36.4592
4	Long-term	BCV	A	20	cBCV_C20_6m_control_Gen2	2.5654	36.25	37.6092
5	Long-term	BCV	A	20	cBCV_C20_6m_control_Boxwater	NA	17.75	NA	17.77
6	Long-term	BCV	A	20	cBCV_C20_6m_control_Boxwater	NA	17.79	NA
7	Long-term	BCV	A	20	cBCV_C20_6m_control_CorrP	0.61	22.76	22.0469	22.0819
8	Long-term	BCV	A	20	cBCV_C20_6m_control_CorrP	0.61	22.83	22.1169
9	Long-term	BCV	A	20	cBCV_C20_6m_control_swab_CorrP	NA	28.99	NA	29.255
10	Long-term	BCV	A	20	cBCV_C20_6m_control_swab_CorrP	NA	29.52	NA
11	Long-term	BCV	A	21	cBCV_C21_9m_control_Gen1	2.7904	32.23	33.7105	33.6255
12	Long-term	BCV	A	21	cBCV_C21_9m_control_Gen1	2.7904	32.06	33.5405
13	Long-term	BCV	A	21	cBCV_C21_9m_control_Boxwater	NA	19.19		19.375
14	Long-term	BCV	A	21	cBCV_C21_9m_control_Boxwater	NA	19.56
15	Long-term	BCV	A	21	cBCV_C21_9m_control_CorrP	1.4378	32.27	32.7939	32.7789
16	Long-term	BCV	A	21	cBCV_C21_9m_control_CorrP	1.4378	32.24	32.7639
17	Long-term	BCV	A	22	cBCV_C22_12m_control_Gen1	1.61	22.79	23.4771	23.4921
18	Long-term	BCV	A	22	cBCV_C22_12m_control_Gen1	1.61	22.82	23.5071
19	Long-term	BCV	A	22	cBCV_C22_12m_control_Gen2	2.68	23.61	25.0322	25.0422
20	Long-term	BCV	A	22	cBCV_C22_12m_control_Gen2	2.68	23.63	25.0522
21	Long-term	BCV	A	23	cBCV_C23_18m_control_Gen1	2.93	21.9	23.4509	23.5009
22	Long-term	BCV	A	23	cBCV_C23_18m_control_Gen1	2.93	22	23.5509
23	Long-term	BCV	A	23	cBCV_C23_18m_control_CorrP	2.22	22.73	23.8806	23.9806
24	Long-term	BCV	A	23	cBCV_C23_18m_control_CorrP	2.22	22.93	24.0806
25	Long-term
26	Long-term	BCV	A	1	cBCV_C1_6m_T150_IR_Gen1	1.94	37.01	37.9661	37.8411
27	Long-term	BCV	A	1	cBCV_C1_6m_T150_IR_Gen1	1.94	36.76	37.7161
28	Long-term	BCV	A	1	cBCV_C1_6m_T150_IR_Gen2	2.43	31.09	32.371	32.306
29	Long-term	BCV	A	1	cBCV_C1_6m_T150_IR_Gen2	2.43	30.96	32.241
30	Long-term	BCV	A	1	cBCV_C1_6m_T150_IR_CorrP	NA	29.1		29.3
31	Long-term	BCV	A	1	cBCV_C1_6m_T150_IR_CorrP	NA	29.5
32	Long-term	BCV	A	3	cBCV_C3_9m_T150_IR_Gen1	2.3219	36.5	37.7153	38.4253
33	Long-term	BCV	A	3	cBCV_C3_9m_T150_IR_Gen1	2.3219	37.92	39.1353
34	Long-term	BCV	A	3	cBCV_C3_9m_T150_IR_CorrP	1.7592	35.08	35.8949	35.4249
35	Long-term	BCV	A	3	cBCV_C3_9m_T150_IR_CorrP	1.7592	34.14	34.9549
36	Long-term	BCV	A	5	cBCV_C5_12m_T150_IR_Gen1	2.74	30.11	31.5642	31.8392
37	Long-term	BCV	A	5	cBCV_C5_12m_T150_IR_Gen1	2.74	30.66	32.1142
38	Long-term	BCV	A	5	cBCV_C5_12m_T150_IR_Gen2	3.99	28.91	30.9064	31.2864
39	Long-term	BCV	A	5	cBCV_C5_12m_T150_IR_Gen2	3.99	29.67	31.6664
40	Long-term	BCV	A	7	cBCV_C7_18m_T150_IR_Gen1	2.77	29.56	31.0299	31.0249
41	Long-term	BCV	A	7	cBCV_C7_18m_T150_IR_Gen1	2.77	29.55	31.0199
42	Long-term	BCV	A	7	cBCV_C7_18m_T150_IR_CorrP	2.12	28.98	30.0641	30.0291
43	Long-term	BCV	A	7	cBCV_C7_18m_T150_IR_CorrP	2.12	28.91	29.9941
44	Long-term
45	Long-term	BCV	A	2	cBCV_C2_6m_T150_Gen1	2.6	29.71	31.0885	31.1585
46	Long-term	BCV	A	2	cBCV_C2_6m_T150_Gen1	2.6	29.85	31.2285
47	Long-term	BCV	A	2	cBCV_C2_6m_T150_CorrP	0.26	30.65	28.7066	28.4816
48	Long-term	BCV	A	2	cBCV_C2_6m_T150_CorrP	0.26	30.2	28.2566
49	Long-term	BCV	A	4	cBCV_C4_9m_T150_Gen1	3.6314	36.44	38.3005	38.6655
50	Long-term	BCV	A	4	cBCV_C4_9m_T150_Gen1	3.6314	37.17	39.0305
51	Long-term	BCV	A	4	cBCV_C4_9m_T150_CorrP	5.2079	35.75	38.1307	37.9007
52	Long-term	BCV	A	4	cBCV_C4_9m_T150_CorrP	5.2079	35.29	37.6707
53	Long-term	BCV	A	6	cBCV_C6_12m_T150_Gen1	2.79	29.18	30.6603	30.7053
54	Long-term	BCV	A	6	cBCV_C6_12m_T150_Gen1	2.79	29.27	30.7503
55	Long-term	BCV	A	6	cBCV_C6_12m_T150_Gen2	2.56	30.82	32.1761	31.9011
56	Long-term	BCV	A	6	cBCV_C6_12m_T150_Gen2	2.56	30.27	31.6261
57	Long-term	BCV	A	8	cBCV_C8_18m_T150_Gen1	2.51	29.06	30.3877	30.4577
58	Long-term	BCV	A	8	cBCV_C8_18m_T150_Gen1	2.51	29.2	30.5277
59	Long-term	BCV	A	8	cBCV_C8_18m_T150_CorrP	2.62	28.54	29.9296	29.8946
60	Long-term	BCV	A	8	cBCV_C8_18m_T150_CorrP	2.62	28.47	29.8596
61	Long-term
62	Long-term	BCV	A	12	cBCV_C12_9m_T90_IR_Gen1	2.9655	36.83	38.3983	37.9633
63	Long-term	BCV	A	12	cBCV_C12_9m_T90_IR_Gen1	2.9655	35.96	37.5283
64	Long-term	BCV	A	12	cBCV_C12_9m_T90_IR_CorrP	1.2748	31.27	31.6203	31.8253
65	Long-term	BCV	A	12	cBCV_C12_9m_T90_IR_CorrP	1.2748	31.68	32.0303
66	Long-term	BCV	A	14	cBCV_C14_12m_T90_IR_Gen1	1.16	29.5	29.7141	29.3941
67	Long-term	BCV	A	14	cBCV_C14_12m_T90_IR_Gen1	1.16	28.86	29.0741
68	Long-term	BCV	A	14	cBCV_C14_12m_T90_IR_Gen2	2.44	28.14	29.4269	29.7719
69	Long-term	BCV	A	14	cBCV_C14_12m_T90_IR_Gen2	2.44	28.83	30.1169
70	Long-term	BCV	A	16	cBCV_C16_18m_T90_IR_Gen1	2.84	29.17	30.6759	30.6759
71	Long-term	BCV	A	16	cBCV_C16_18m_T90_IR_Gen1	2.84	29.17	30.6759
72	Long-term	BCV	A	16	cBCV_C16_18m_T90_IR_CorrP	1.54	29.71	30.3329	30.2629
73	Long-term	BCV	A	16	cBCV_C16_18m_T90_IR_CorrP	1.54	29.57	30.1929
74	Long-term
75	Long-term	BCV	A	13	cBCV_C13_9m_T90_Gen1	2.6456	34.05	35.4536	34.6836
76	Long-term	BCV	A	13	cBCV_C13_9m_T90_Gen1	2.6456	32.51	33.9136
77	Long-term	BCV	A	13	cBCV_C13_9m_T90_Gen2	1.4393	29.56	30.0854	29.8354
78	Long-term	BCV	A	13	cBCV_C13_9m_T90_Gen2	1.4393	29.06	29.5854
79	Long-term	BCV	A	13	cBCV_C13_9m_T90_CorrP	0.5349	30.61	29.7073	29.7023
80	Long-term	BCV	A	13	cBCV_C13_9m_T90_CorrP	0.5349	30.6	29.6973
81	Long-term	BCV	A	15	cBCV_C15_12m_T90_Gen1	3.9	27.78	29.7435	29.4035
82	Long-term	BCV	A	15	cBCV_C15_12m_T90_Gen1	3.9	27.1	29.0635
83	Long-term	BCV	A	15	cBCV_C15_12m_T90_Gen2	2.81	29.55	31.0406	31.3506
84	Long-term	BCV	A	15	cBCV_C15_12m_T90_Gen2	2.81	30.17	31.6606
85	Long-term	BCV	A	17	cBCV_C17_18m_T90_Gen1	3.42	28.77	30.544	30.919
86	Long-term	BCV	A	17	cBCV_C17_18m_T90_Gen1	3.42	29.52	31.294
87	Long-term	BCV	A	17	cBCV_C17_18m_T90_CorrP	1.42	28.94	29.4459	29.9559
88	Long-term	BCV	A	17	cBCV_C17_18m_T90_CorrP	1.42	29.96	30.4659
89	Long-term
90	Long-term	BCV	A	20	cBCV_C20_6m_control_30D	2.9	18.3	19.8361	19.8361
91	Long-term	BCV	A	20	cBCV_C20_6m_control_30D	2.9	18.3	19.8361
92	Long-term	BCV	A	21	cBCV_C21_9m_control_30D	10.54	19.77	23.1678	23.1228
93	Long-term	BCV	A	21	cBCV_C21_9m_control_30D	10.54	19.68	23.0778
94	Long-term	BCV	A	22	cBCV_C22_12m_control_30D	8.09	16.8	19.8161	19.8011
95	Long-term	BCV	A	22	cBCV_C22_12m_control_30D	8.09	16.77	19.7861
96	Long-term	BCV	A	23	cBCV_C23_18m_control_30D	3.58	17.69	19.53	19.57
97	Long-term	BCV	A	23	cBCV_C23_18m_control_30D	3.58	17.77	19.61
98	Long-term
99	Long-term	BCV	A	1	cBCV_C1_6m_T150_IR_30D	1.93	30.09	31.0386	31.1986
100	Long-term	BCV	A	1	cBCV_C1_6m_T150_IR_30D	1.93	30.41	31.3586
101	Long-term	BCV	A	3	cBCV_C3_9m_T150_IR_30D	5.93	28.17	30.738	31.023
102	Long-term	BCV	A	3	cBCV_C3_9m_T150_IR_30D	5.93	28.74	31.308
103	Long-term	BCV	A	5	cBCV_C5_12m_T150_IR_30D	4.72	28.05	30.2888	30.1588
104	Long-term	BCV	A	5	cBCV_C5_12m_T150_IR_30D	4.72	27.79	30.0288
105	Long-term	BCV	A	7	cBCV_C7_18m_T150_IR_30D	3.34	28.23	29.9698	29.8598
106	Long-term	BCV		7	cBCV_C7_18m_T150_IR_30D	3.34	28.01	29.7498
107	Long-term
108	Long-term	BCV	A	2	cBCV_C2_6m_T150_30D	3.44	30.32	32.1024	32.0124
109	Long-term	BCV	A	2	cBCV_C2_6m_T150_30D	3.44	30.14	31.9224
110	Long-term	BCV	A	4	cBCV_C4_9m_T150_30D	6.29	27.26	29.9131	30.4931
111	Long-term	BCV	A	4	cBCV_C4_9m_T150_30D	6.29	28.42	31.0731
112	Long-term	BCV	A	6	cBCV_C6_12m_T150_30D	2.13	28.07	29.1609	29.1859
113	Long-term	BCV	A	6	cBCV_C6_12m_T150_30D	2.13	28.12	29.2109
114	Long-term	BCV	A	8	cBCV_C8_18m_T150_30D	2.89	28.44	29.9711	29.7611
115	Long-term	BCV	A	8	cBCV_C8_18m_T150_30D	2.89	28.02	29.5511
116	Long-term		A
117	Long-term	BCV	A	12	cBCV_C12_9m_T90_IR_30D	8.49	28.1	31.1858	30.9308
118	Long-term	BCV	A	12	cBCV_C12_9m_T90_IR_30D	8.49	27.59	30.6758
119	Long-term	BCV	A	14	cBCV_C14_12m_T90_IR_30D	6.25	25.67	28.3139	28.3289
120	Long-term	BCV	A	14	cBCV_C14_12m_T90_IR_30D	6.25	25.7	28.3439
121	Long-term	BCV	A	16	cBCV_C16_18m_T90_IR_30D	3.72	28.05	29.9453	30.2753
122	Long-term	BCV	A	16	cBCV_C16_18m_T90_IR_30D	3.72	28.71	30.6053
123	Long-term
124	Long-term	BCV	A	13	cBCV_C13_9m_T90_30D	7.18	29.67	32.514	32.209
125	Long-term	BCV	A	13	cBCV_C13_9m_T90_30D	7.18	29.06	31.904
126	Long-term	BCV	A	15	cBCV_C15_12m_T90_30D	6.88	27.29	30.0724	30.0824
127	Long-term	BCV	A	15	cBCV_C15_12m_T90_30D	6.88	27.31	30.0924
128	Long-term	BCV	A	17	cBCV_C17_18m_T90_30D	3.21	28.18	29.8626	29.8526
129	Long-term	BCV	A	17	cBCV_C17_18m_T90_30D	3.21	28.16	29.8426
130	Long-term
131	Long-term	BCV	B	33	cBCV_C33_12m_control_Gen1	4.24	21.09	23.1741	23.2191
132	Long-term	BCV	B	33	cBCV_C33_12m_control_Gen1	4.24	21.18	23.2641
133	Long-term	BCV	B	33	cBCV_C33_12m_control_Gen2	3.55	29.07	30.8978	31.2578
134	Long-term	BCV	B	33	cBCV_C33_12m_control_Gen2	3.55	29.79	31.6178
135	Long-term	BCV	B	32	cBCV_C32_12m+6_control_Gen1	4.03	26.95	28.9608	28.7958
136	Long-term	BCV	B	32	cBCV_C32_12m+6_control_Gen1	4.03	26.62	28.6308
137	Long-term	BCV	B	32	cBCV_C32_12m+6_control_Gen2	5.88	26.57	29.1258	28.8908
138	Long-term	BCV	B	32	cBCV_C32_12m+6_control_Gen2	5.88	26.1	28.6558
139	Long-term	BCV	B	32	cBCV_C32_12m+6_control_Boxwater	138	14.79	21.8985	21.9185
140	Long-term	BCV	B	32	cBCV_C32_12m+6_control_Boxwater	138	14.83	21.9385
141	Long-term
142	Long-term	BCV	B	25	cBCV_C25_12m_T150_IR_Gen1	3.1	29.44	31.0723	30.8973
143	Long-term	BCV	B	25	cBCV_C25_12m_T150_IR_Gen1	3.1	29.09	30.7223
144	Long-term	BCV	B	25	cBCV_C25_12m_T150_IR_Gen2	2.03	29.5	30.5215	30.5065
145	Long-term	BCV	B	25	cBCV_C25_12m_T150_IR_Gen2	2.03	29.47	30.4915
146	Long-term	BCV	B	24	cBCV_C24_12m+6_T150_IR_Gen1	3.77	29.13	31.0446	30.8996
147	Long-term	BCV	B	24	cBCV_C24_12m+6_T150_IR_Gen1	3.77	28.84	30.7546
148	Long-term	BCV	B	24	cBCV_C24_12m+6_T150_IR_Gen2	2.42	25.56	26.835	26.845
149	Long-term	BCV	B	24	cBCV_C24_12m+6_T150_IR_Gen2	2.42	25.58	26.855
150	Long-term	BCV	B	24	cBCV_C24_12m+6_T150_IR_Boxwater	134	27.68	34.7461	34.8261
151	Long-term	BCV	B	24	cBCV_C24_12m+6_T150_IR_Boxwater	134	27.84	34.9061
152	Long-term
153	Long-term	BCV	B	27	cBCV_C27_12m_T150_Gen1	3.69	29.84	31.7236	32.1036
154	Long-term	BCV	B	27	cBCV_C27_12m_T150_Gen1	3.69	30.6	32.4836
155	Long-term	BCV	B	27	cBCV_C27_12m_T150_Gen2	3.68	29.4	31.2797	31.2147
156	Long-term	BCV	B	27	cBCV_C27_12m_T150_Gen2	3.68	29.27	31.1497
157	Long-term	BCV	B	26	cBCV_C26_12m+6_T150_Gen1	3.55	28.75	30.5778	30.6378
158	Long-term	BCV	B	26	cBCV_C26_12m+6_T150_Gen1	3.55	28.87	30.6978
159	Long-term	BCV	B	26	cBCV_C26_12m+6_T150_Gen2	3.17	29.69	31.3545	31.3995
160	Long-term	BCV	B	26	cBCV_C26_12m+6_T150_Gen2	3.17	29.78	31.4445
161	Long-term	BCV	B	26	cBCV_C26_12m+6_T150_Boxwater	80	27.97	34.2919	34.2819
162	Long-term	BCV	B	26	cBCV_C26_12m+6_T150_Boxwater	80	27.95	34.2719
163	Long-term
164	Long-term	BCV	B	29	cBCV_C29_12m_T90_IR_Gen1	2.56	25.95	27.3061	27.2711
165	Long-term	BCV	B	29	cBCV_C29_12m_T90_IR_Gen1	2.56	25.88	27.2361
166	Long-term	BCV	B	29	cBCV_C29_12m_T90_IR_Gen2	4.44	27.77	29.9206	29.9356
167	Long-term	BCV	B	29	cBCV_C29_12m_T90_IR_Gen2	4.44	27.8	29.9506
168	Long-term	BCV	B	28	cBCV_C28_12+6m_T90_IR_Gen1	4.07	28.19	30.215	30.2
169	Long-term	BCV	B	28	cBCV_C28_12+6m_T90_IR_Gen1	4.07	28.16	30.185
170	Long-term	BCV	B	28	cBCV_C28_12+6m_T90_IR_Gen2	5.22	27.4	29.784	29.719
171	Long-term	BCV	B	28	cBCV_C28_12+6m_T90_IR_Gen2	5.22	27.27	29.654
172	Long-term	BCV	B	28	cBCV_C28_12+6m_T90_IR_Boxwater	110	27.49	34.2714	34.2864
173	Long-term	BCV	B	28	cBCV_C28_12+6m_T90_IR_Boxwater	110	27.52	34.3014
174	Long-term
175	Long-term	BCV	B	31	cBCV_C31_12m_T90_Gen1	4.58	28.84	31.0353	30.9253
176	Long-term	BCV	B	31	cBCV_C31_12m_T90_Gen1	4.58	28.62	30.8153
177	Long-term	BCV	B	31	cBCV_C31_12m_T90_Gen2	2.87	30.43	31.9511	32.0411
178	Long-term	BCV	B	31	cBCV_C31_12m_T90_Gen2	2.87	30.61	32.1311
179	Long-term	BCV	B	30	cBCV_C30_12m+6_T90_Gen1	4.31	29.07	31.1777	31.1577
180	Long-term	BCV	B	30	cBCV_C30_12m+6_T90_Gen1	4.31	29.03	31.1377
181	Long-term	BCV	B	30	cBCV_C30_12m+6_T90_Gen2	4.83	31.14	33.412	33.392
182	Long-term	BCV	B	30	cBCV_C30_12m+6_T90_Gen2	4.83	31.1	33.372
183	Long-term	BCV	B	30	cBCV_C30_12m+6_T90_Boxwater	241	28.9	36.8129	36.8379
184	Long-term	BCV	B	30	cBCV_C30_12m+6_T90_Boxwater	241	28.95	36.8629
185	Long-term
186	Long-term	BCV	B	33	cBCV_C33_12m_control_30D	4.51	18.86	21.0331	21.0531
187	Long-term	BCV	B	33	cBCV_C33_12m_control_30D	4.51	18.9	21.0731
188	Long-term	BCV	B	32	cBCV_C32_12m+6_control_30D	4.32	17.59	19.701	19.701
189	Long-term	BCV	B	32	cBCV_C32_12m+6_control_30D	4.32	17.59	19.701
190	Long-term
191	Long-term	BCV	B	25	cBCV_C25_12m_T150_IR_30D	5.62	28.31	30.8006	30.7456
192	Long-term	BCV	B	25	cBCV_C25_12m_T150_IR_30D	5.62	28.2	30.6906
193	Long-term	BCV	B	24	cBCV_C24_12m+6_T150_IR_30D	3.77	28.71	30.6246	30.7896
194	Long-term	BCV	B	24	cBCV_C24_12m+6_T150_IR_30D	3.77	29.04	30.9546
195	Long-term
196	Long-term	BCV	B	27	cBCV_C27_12m_T150_30D	4.78	27.98	30.237	30.277
197	Long-term	BCV	B	27	cBCV_C27_12m_T150_30D	4.78	28.06	30.317
198	Long-term	BCV	B	26	cBCV_C26_12m+6_T150_30D	2.98	29.41	30.9853	30.8753
199	Long-term	BCV	B	26	cBCV_C26_12m+6_T150_30D	2.98	29.19	30.7653
200	Long-term
201	Long-term	BCV	B	29	cBCV_C29_12m_T90_IR_30D	4.68	26.17	28.3965	28.3265
202	Long-term	BCV	B	29	cBCV_C29_12m_T90_IR_30D	4.68	26.03	28.2565
203	Long-term	BCV	B	28	cBCV_C28_12+6m_T90_IR_30D	5.33	27.71	30.1241	30.0391
204	Long-term	BCV	B	28	cBCV_C28_12+6m_T90_IR_30D	5.33	27.54	29.9541
205	Long-term
206	Long-term	BCV	B	31	cBCV_C31_12m_T90_30D	6.02	28.95	31.5398	31.7798
207	Long-term	BCV	B	31	cBCV_C31_12m_T90_30D	6.02	29.43	32.0198
208	Long-term	BCV	B	30	cBCV_C30_12m+6_T90_30D	4	25.22	27.22	28.445
209	Long-term	BCV	B	30	cBCV_C30_12m+6_T90_30D	4	27.67	29.67
210	Long-term
211	Long-term	BCV	C	45	sBCV_C45_12m_control_Gen1	4.47	17.18	19.3403	19.3403
212	Long-term	BCV	C	45	sBCV_C45_12m_control_Gen1	4.47	17.18	19.3403
213	Long-term
214	Long-term	BCV	C	37old	sBCV_C37_1m_T150_IR_Gen1	2.6	27.86	29.2385	29.5385
215	Long-term	BCV	C	37old	sBCV_C37_1m_T150_IR_Gen1	2.6	28.46	29.8385
216	Long-term
217	Long-term	BCV	C	38	sBCV_C38_1m_T150_Gen1	3.32	25.77	27.5012	27.5262
218	Long-term	BCV	C	38	sBCV_C38_1m_T150_Gen1	3.32	25.82	27.5512
219	Long-term
220	Long-term	BCV	C	39	sBCV_C39_12m_T90_IR_Gen1	3.33	26.71	28.4455	28.3705
221	Long-term	BCV	C	39	sBCV_C39_12m_T90_IR_Gen1	3.33	26.56	28.2955
222	Long-term	BCV	C	39	sBCV_C39_12m_T90_IR_UT	5.44	26.91	29.3536	29.2986
223	Long-term	BCV	C	39	sBCV_C39_12m_T90_IR_UT	5.44	26.8	29.2436
224	Long-term	BCV	C	39	sBCV_C39_12m_T90_IR_UT	5.49	27.56	30.0168	29.7868
225	Long-term	BCV	C	39	sBCV_C39_12m_T90_IR_UT	5.49	27.1	29.5568
226	Long-term
227	Long-term	BCV	C	40	sBCV_C40_12m_T90_Gen1	5.74	28.57	31.0911	30.9161
228	Long-term	BCV	C	40	sBCV_C40_12m_T90_Gen1	5.74	28.22	30.7411
229	Long-term
230	Long-term	BCV	C	37old	sBCV_C37_1m_T150_IR_30D	6.41	29.56	32.2403	32.2653
231	Long-term	BCV	C	37old	sBCV_C37_1m_T150_IR_30D	6.41	29.61	32.2903
232	Long-term
233	Long-term	BCV	C	38	sBCV_C38_1m_T150_30D	7.81	30.81	33.7753	34.2853
234	Long-term	BCV	C	38	sBCV_C38_1m_T150_30D	7.81	31.83	34.7953
235	Long-term
236	Long-term	BCV	C	39	sBCV_C39_12m_T90_IR_30D	4.51	29.97	32.1431	31.8631
237	Long-term	BCV	C	39	sBCV_C39_12m_T90_IR_30D	4.51	29.41	31.5831
238	Long-term
239	Long-term	BCV	C	40	sBCV_C40_12m_T90_30D	5.85	30.86	33.4084	33.0334
240	Long-term	BCV	C	40	sBCV_C40_12m_T90_30D	5.85	30.11	32.6584
241	Long-term
242	Long-term	BCV	C	46	pBCV_C46_12m_control_Gen1	4.51	22.65	24.8231	24.8781
243	Long-term	BCV	C	46	pBCV_C46_12m_control_Gen1	4.51	22.76	24.9331
244	Long-term
245	Long-term	BCV	C	41	pBCV_C41_12m_T150_IR_Gen1	3.05	29.17	30.7788	30.9138
246	Long-term	BCV	C	41	pBCV_C41_12m_T150_IR_Gen1	3.05	29.44	31.0488
247	Long-term
248	Long-term	BCV	C	42	pBCV_C42_12m_T150_Gen1	2.73	29.19	30.6389	30.9439
249	Long-term	BCV	C	42	pBCV_C42_12m_T150_Gen1	2.73	29.8	31.2489
250	Long-term
251	Long-term	BCV	C	43	pBCV_C43_12m_T90_IR_Gen1	3.35	27.97	29.7142	29.7842
252	Long-term	BCV	C	43	pBCV_C43_12m_T90_IR_Gen1	3.35	28.11	29.8542
253	Long-term
254	Long-term	BCV	C	44	pBCV_C44_12m_T90_Gen1	3.65	29.06	30.9279	31.0029
255	Long-term	BCV	C	44	pBCV_C44_12m_T90_Gen1	3.65	29.21	31.0779
256	Long-term
257	Long-term	BCV	C	46	pBCV_C46_12m_control_30D	4.52	14.63	16.8063	16.8163
258	Long-term	BCV	C	46	pBCV_C46_12m_control_30D	4.52	14.65	16.8263
259	Long-term
260	Long-term	BCV	C	41	pBCV_C41_12m_T150_IR_30D	3.79	27.57	29.4922	29.9522
261	Long-term	BCV	C	41	pBCV_C41_12m_T150_IR_30D	3.79	28.49	30.4122
262	Long-term
263	Long-term	BCV	C	42	pBCV_C42_12m_T150_30D	4	28.06	30.06	30.145
264	Long-term	BCV	C	42	pBCV_C42_12m_T150_30D	4	28.23	30.23
265	Long-term
266	Long-term	BCV	C	43	pBCV_C43_12m_T90_IR_30D	4.09	27.5	29.5321	29.3571
267	Long-term	BCV	C	43	pBCV_C43_12m_T90_IR_30D	4.09	27.15	29.1821
268	Long-term
269	Long-term	BCV	C	44	pBCV_C44_12m_T90_30D	3.96	28.48	30.4655	30.3555
270	Long-term	BCV	C	44	pBCV_C44_12m_T90_30D	3.96	28.26	30.2455

## Sheet: Long term experiment - MX-80
Order	Experiment	Bentonite Type	Set	Cell / Sample number	Sample name	Sample weight	Cq	Normalise Cq	Cq Mean
1	Long-term	MX-80	A	11	cMX80_C11_18m_control_Gen 1	2.92	29.18	30.726	30.521
2	Long-term	MX-80	A	11	cMX80_C11_18m_control_Gen 1	2.92	28.77	30.316
3	Long-term	MX-80	A	11	cMX80_C11_18m_control_CorrP	1.93	23.6	24.5486	24.5286
4	Long-term	MX-80	A	11	cMX80_C11_18m_control_CorrP	1.93	23.56	24.5086
5	Long-term	MX-80	A	9	cMX80_C9_18m_T150_IR_Gen 1	2.35	29.04	30.2727	30.2277
6	Long-term	MX-80	A	9	cMX80_C9_18m_T150_IR_Gen 1	2.35	28.95	30.1827
7	Long-term	MX-80	A	9	cMX80_C9_18m_T150_IR_CorrP	2.97	28.48	30.0505	30.0355
8	Long-term	MX-80	A	9	cMX80_C9_18m_T150_IR_CorrP	2.97	28.45	30.0205
9	Long-term	MX-80	A	10	cMX80_C10_18m_T150_Gen 1	2.63	27.93	29.3251	29.6351
10	Long-term	MX-80	A	10	cMX80_C10_18m_T150_Gen 1	2.63	28.55	29.9451
11	Long-term	MX-80	A	10	cMX80_C10_18m_T150_CorrP	1.26	28.48	28.8134	28.7234
12	Long-term	MX-80	A	10	cMX80_C10_18m_T150_CorrP	1.26	28.3	28.6334
13	Long-term	MX-80	A	19	cMX80_C19_18m_T90_Gen 1	3.03	29.83	31.4293	31.2693
14	Long-term	MX-80	A	19	cMX80_C19_18m_T90_Gen 1	3.03	29.51	31.1093
15	Long-term	MX-80	A	19	cMX80_C19_18m_T90_CorrP	1.71	27.17	27.944	27.654
16	Long-term	MX-80	A	19	cMX80_C19_18m_T90_CorrP	1.71	26.59	27.364
17	Long-term	MX-80	A	18	cMX80_C18_18m_T90_IR_Gen 1	2.34	28.95	30.1765	30.1915
18	Long-term	MX-80	A	18	cMX80_C18_18m_T90_IR_Gen 1	2.34	28.98	30.2065
19	Long-term	MX-80	A	18	cMX80_C18_18m_T90_IR_CorrP	1.43	28.87	29.386	29.376
20	Long-term	MX-80	A	18	cMX80_C18_18m_T90_IR_CorrP	1.43	28.85	29.366
21	Long-term	MX-80	A	11	cMX80_C11_18m_control_30D	5.52	28.56	31.0247	30.9997
22	Long-term	MX-80	A	11	cMX80_C11_18m_control_30D	5.52	28.51	30.9747
23	Long-term	MX-80	A	9	cMX80_C9_18m_T150_IR_30D	7.43	28	30.8934	30.7084
24	Long-term	MX-80	A	9	cMX80_C9_18m_T150_IR_30D	7.43	27.63	30.5234
25	Long-term	MX-80	A	10	cMX80_C10_18m_T150_30D	7.12	28.47	31.3019	31.2169
26	Long-term	MX-80	A	10	cMX80_C10_18m_T150_30D	7.12	28.3	31.1319
27	Long-term	MX-80	A	18	cMX80_C18_18m_T90_IR_30D	4.82	28.76	31.029	30.949
28	Long-term	MX-80	A	18	cMX80_C18_18m_T90_IR_30D	4.82	28.6	30.869
29	Long-term	MX-80	A	19	cMX80_C19_18m_T90_30D	6.48	28.62	31.316	31.331
30	Long-term	MX-80	A	19	cMX80_C19_18m_T90_30D	6.48	28.65	31.346
31	Long-term	MX-80	B	36	cMX80_C36_12m_control_Gen 1	1.85	29.08	29.9675	30.3925
32	Long-term	MX-80	B	36	cMX80_C36_12m_control_Gen 1	1.85	29.93	30.8175
33	Long-term	MX-80	B	36	cMX80_C36_12m_control_Gen 2	3.87	27.16	29.1123	28.9823
34	Long-term	MX-80	B	36	cMX80_C36_12m_control_Gen 2	3.87	26.9	28.8523
35	Long-term	MX-80	B	34	cMX80_C34_12m_T90_IR_Gen 1	2.2	29.53	30.6675	30.7075
36	Long-term	MX-80	B	34	cMX80_C34_12m_T90_IR_Gen 1	2.2	29.61	30.7475
37	Long-term	MX-80	B	34	cMX80_C34_12m_T90_IR_Gen 2	4.31	29.45	31.5577	31.4427
38	Long-term	MX-80	B	34	cMX80_C34_12m_T90_IR_Gen 2	4.31	29.22	31.3277
39	Long-term	MX-80	B	35	cMX80_C35_12m_T90_Gen 1	2.66	29.45	30.8614	31.0264
40	Long-term	MX-80	B	35	cMX80_C35_12m_T90_Gen 1	2.66	29.78	31.1914
41	Long-term	MX-80	B	35	cMX80_C35_12m_T90_Gen 2	3.37	28.85	30.6027	30.5227
42	Long-term	MX-80	B	35	cMX80_C35_12m_T90_Gen 2	3.37	28.69	30.4427
43	Long-term	MX-80	B	36	cMX80_C36_12m_control_30D	5.33	15.23	17.6441	17.7841
44	Long-term	MX-80	B	36	cMX80_C36_12m_control_30D	5.33	15.51	17.9241
45	Long-term	MX-80	B	34	cMX80_C34_12m_T90_IR_30D	5.68	30.43	32.9359	32.8159
46	Long-term	MX-80	B	34	cMX80_C34_12m_T90_IR_30D	5.68	30.19	32.6959
47	Long-term	MX-80	B	35	cMX80_C35_12m_T90_30D	5.78	28.49	31.0211	30.8411
48	Long-term	MX-80	B	35	cMX80_C35_12m_T90_30D	5.78	28.13	30.6611
49	Long-term	MX-80	C	55	sMX80_C55_12m_Control_Gen 1	5.73	19.57	22.0885	22.1135
50	Long-term	MX-80	C	55	sMX80_C55_12m_Control_Gen 1	5.73	19.62	22.1385
51	Long-term	MX-80	C	47x	sMX80_C47x_1m_T150_IR_Gen 1	2.75	26.9	28.3594	28.9044
52	Long-term	MX-80	C	47x	sMX80_C47x_1m_T150_IR_Gen 1	2.75	27.99	29.4494
53	Long-term	MX-80	C	47	sMX80_C47_1m_T150_IR_Gen 1	4.06	29.5	31.5215	31.3815
54	Long-term	MX-80	C	47	sMX80_C47_1m_T150_IR_Gen 1	4.06	29.22	31.2415
55	Long-term	MX-80	C	48	sMX80_C48_1m_T150_Gen 1	2.09	29.27	30.3335	30.2635
56	Long-term	MX-80	C	48	sMX80_C48_1m_T150_Gen 1	2.09	29.13	30.1935
57	Long-term	MX-80	C	49	sMX80_C49_12m_T90_IR_Gen 1	6.54	29.7	32.4093	31.9743
58	Long-term	MX-80	C	49	sMX80_C49_12m_T90_IR_Gen 1	6.54	28.83	31.5393
59	Long-term	MX-80	C	50	sMX80_C50_12m_T90_Gen 1	1.22	29.61	29.8969	29.6319
60	Long-term	MX-80	C	50	sMX80_C50_12m_T90_Gen 1	1.22	29.08	29.3669
61	Long-term	MX-80	C	47	sMX80_C47_1m_T150_IR_30D	6.47	28.97	31.6638	31.6588
62	Long-term	MX-80	C	47	sMX80_C47_1m_T150_IR_30D	6.47	28.96	31.6538
63	Long-term	MX-80	C	48	sMX80_C48_1m_T150_30D	9.72	31.19	34.471	34.881
64	Long-term	MX-80	C	48	sMX80_C48_1m_T150_30D	9.72	32.01	35.291
65	Long-term	MX-80	C	49	sMX80_C49_12m_T90_IR_30D	8.41	31.99	35.0621	34.8121
66	Long-term	MX-80	C	49	sMX80_C49_12m_T90_IR_30D	8.41	31.49	34.5621
67	Long-term	MX-80	C	50	sMX80_C50_12m_T90_30D	8.01	27.52	30.5218	30.5068
68	Long-term	MX-80	C	50	sMX80_C50_12m_T90_30D	8.01	27.49	30.4918
69	Long-term	MX-80	C	56	pMX80_C56_12m_Control_Gen 1	6.66	27.77	30.5055	30.5305
70	Long-term	MX-80	C	56	pMX80_C56_12m_Control_Gen 1	6.66	27.82	30.5555
71	Long-term	MX-80	C	51	pMX80_C51_12m_T150_IR_Gen 1	7.28	29.46	32.3239	32.2039
72	Long-term	MX-80	C	51	pMX80_C51_12m_T150_IR_Gen 1	7.28	29.22	32.0839
73	Long-term	MX-80	C	52	pMX80_C52_12m_T150_Gen 1	5.96	29.44	32.0153	31.7103
74	Long-term	MX-80	C	52	pMX80_C52_12m_T150_Gen 1	5.96	28.83	31.4053
75	Long-term	MX-80	C	53	pMX80_C53_12m_T90_IR_Gen 1	9.01	29.42	32.5915	32.5865
76	Long-term	MX-80	C	53	pMX80_C53_12m_T90_IR_Gen 1	9.01	29.41	32.5815
77	Long-term	MX-80	C	54	pMX80_C54_12m_T90_Gen 1	8.72	29.65	32.7743	32.7093
78	Long-term	MX-80	C	54	pMX80_C54_12m_T90_Gen 1	8.72	29.52	32.6443
79	Long-term	MX-80	C	56	pMX80_C56_12m_Control_30D	5.85	16.7	19.2484	19.2984
80	Long-term	MX-80	C	56	pMX80_C56_12m_Control_30D	5.85	16.8	19.3484
81	Long-term	MX-80	C	51	pMX80_C51_12m_T150_IR_30D	3.9	28.7	30.6635	30.8285
82	Long-term	MX-80	C	51	pMX80_C51_12m_T150_IR_30D	3.9	29.03	30.9935
83	Long-term	MX-80	C	52	pMX80_C52_12m_T150_30D	3.68	29.28	31.1597	31.0747
84	Long-term	MX-80	C	52	pMX80_C52_12m_T150_30D	3.68	29.11	30.9897
85	Long-term	MX-80	C	53	pMX80_C53_12m_T90_IR_30D	4.39	27.75	29.8842	30.0192
86	Long-term	MX-80	C	53	pMX80_C53_12m_T90_IR_30D	4.39	28.02	30.1542
87	Long-term	MX-80	C	54	pMX80_C54_12m_T90_30D	4.69	28.48	30.7096	30.6696
88	Long-term	MX-80	C	54	pMX80_C54_12m_T90_30D	4.69	28.4	30.6296

## Sheet: Additional experiment BCV
Order	Experiment	Bentonite Type	Manuscript name	Sample weight	Cq	Normalise Cq	Mean
1	Additional	BCV	BCV_P1_1m_T90_Gen	1.0057	30.14	30.1482	30.3482
2	Additional	BCV	BCV_P1_1m_T90_Gen	1.0057	30.54	30.5482
3	Additional	BCV	BCV_P2_1m_T90_Gen	3.64	28.76	30.6239	30.8189
4	Additional	BCV	BCV_P2_1m_T90_Gen	3.64	29.15	31.0139
5	Additional	BCV	BCV_P1_3m_T90 _Gen	3.14	27.08	28.7308	28.8308
6	Additional	BCV	BCV_P1_3m_T90 _Gen	3.14	27.28	28.9308
7	Additional	BCV	BCV_P2_3m_T90_Gen	4.02	27.29	29.2972	29.2672
8	Additional	BCV	BCV_P2_3m_T90_Gen	4.02	27.23	29.2372
9	Additional	BCV	BCV_P1_6m_T90 _Gen	3.62	27.64	29.496	29.411
10	Additional	BCV	BCV_P1_6m_T90 _Gen	3.62	27.47	29.326
11	Additional	BCV	BCV_P2_6m_T90_Gen	3.74	28.65	30.553	30.608
12	Additional	BCV	BCV_P2_6m_T90_Gen	3.74	28.76	30.663
13	Additional	BCV	BCV_P1_1m_T150_Gen	4.06	29.43	31.4515	31.5215
14	Additional	BCV	BCV_P1_1m_T150_Gen	4.06	29.57	31.5915
15	Additional	BCV	BCV_P2_1m_T150_Gen	4.8	29.09	31.353	31.643
16	Additional	BCV	BCV_P2_1m_T150_Gen	4.8	29.67	31.933
17	Additional	BCV	BCV_P1_3m_T150_Gen	3.45	28.42	30.2066	30.5566
18	Additional	BCV	BCV_P1_3m_T150_Gen	3.45	29.12	30.9066
19	Additional	BCV	BCV_P2_3m_T150_Gen	3.33	28.23	29.9655	29.8805
20	Additional	BCV	BCV_P2_3m_T150_Gen	3.33	28.06	29.7955
21	Additional	BCV	BCV_P1_6m_T150_Gen	4.08	29.05	31.0786	31.0136
22	Additional	BCV	BCV_P1_6m_T150_Gen	4.08	28.92	30.9486
23	Additional	BCV	BCV_P2_6m_T150_Gen	3.62	28.69	30.546	30.711
24	Additional	BCV	BCV_P2_6m_T150_Gen	3.62	29.02	30.876
25	Additional	BCV	BCV_P1_1m_T90_30D	6.93	29.42	32.2129	32.1379
26	Additional	BCV	BCV_P1_1m_T90_30D	6.93	29.27	32.0629
27	Additional	BCV	BCV_P2_1m_T90_30D	6.56	34.71	37.4237	37.5437
28	Additional	BCV	BCV_P2_1m_T90_30D	6.56	34.95	37.6637
29	Additional	BCV	BCV_P1_3m_T90 _30D	6.08	26.08	28.6841	28.6841
30	Additional	BCV	BCV_P1_3m_T90 _30D	6.08	26.08	28.6841
31	Additional	BCV	BCV_P2_3m_T90_30D	5.53	20.2	22.6673	22.5823
32	Additional	BCV	BCV_P2_3m_T90_30D	5.53	20.03	22.4973
33	Additional	BCV	BCV_P1_6m_T90 _30D	4.26	28.05	30.1409	30.0059
34	Additional	BCV	BCV_P1_6m_T90 _30D	4.26	27.78	29.8709
35	Additional	BCV	BCV_P2_6m_T90_30D	4.14	27.91	29.9596	30.2146
36	Additional	BCV	BCV_P2_6m_T90_30D	4.14	28.42	30.4696
37	Additional	BCV	BCV_P1_1m_T150_30D	5.56	31.99	34.4651	34.7701
38	Additional	BCV	BCV_P1_1m_T150_30D	5.56	32.6	35.0751
39	Additional	BCV	BCV_P2_1m_T150_30D	5.21	29.98	32.3613	32.4663
40	Additional	BCV	BCV_P2_1m_T150_30D	5.21	30.19	32.5713
41	Additional	BCV	BCV_P1_3m_T150_30D	5.63	27.1	29.5931	30.5281
42	Additional	BCV	BCV_P1_3m_T150_30D	5.63	28.97	31.4631
43	Additional	BCV	BCV_P2_3m_T150_30D	5.07	33.11	35.452	35.292
44	Additional	BCV	BCV_P2_3m_T150_30D	5.07	32.79	35.132
45	Additional	BCV	BCV_P1_6m_T150_30D	5.51	27.62	30.0821	30.0221
46	Additional	BCV	BCV_P1_6m_T150_30D	5.51	27.5	29.9621
47	Additional	BCV	BCV_P2_6m_T150_30D	2.57	28.7	30.0618	29.9318
48	Additional	BCV	BCV_P2_6m_T150_30D	2.57	28.44	29.8018

## Sheet: Long term - BCV cultures
Order	Bentonite	Media Type	Extraction	Cell/Sample number	Experiment	Updated Set	Sample name	Manuscript name	LD	Cq	Mean
1	BCV	AE1	D595	20	Laboratory A +B (UJV)	A	cBCV_C20_6m_control	cBCV_C20_6m_control_AE1	+	10.58	10.605
2	BCV	AE1	D595	20	Laboratory A +B (UJV)	A	cBCV_C20_6m_control	cBCV_C20_6m_control_AE1	+	10.63
3	BCV	AE1	E148	21	Laboratory A +B (UJV)	A	cBCV_C21_9m_control	cBCV_C21_9m_control_AE1	+	8.79	8.825
4	BCV	AE1	E148	21	Laboratory A +B (UJV)	A	cBCV_C21_9m_control	cBCV_C21_9m_control_AE1	+	8.86
5	BCV	AE1	E718	22	Laboratory A +B (UJV)	A	cBCV_C22_12m_control	cBCV_C22_12m_control_AE1	+	10.2	10.215
6	BCV	AE1	E718	22	Laboratory A +B (UJV)	A	cBCV_C22_12m_control	cBCV_C22_12m_control_AE1	+	10.23
7	BCV	AE1	F872	23	Laboratory A +B (UJV)	A	cBCV_C23_18m_control	cBCV_C23_18m_control_AE1	+	9.35	9.48
8	BCV	AE1	F872	23	Laboratory A +B (UJV)	A	cBCV_C23_18m_control	cBCV_C23_18m_control_AE1	+	9.61
9	BCV	AE1	D926	12	Laboratory B (UJV)	A	cBCV_C12_9m_T90_IR	cBCV_C12_9m_T90_IR_AE1	-	29.53	29.675
10	BCV	AE1	D926	12	Laboratory B (UJV)	A	cBCV_C12_9m_T90_IR	cBCV_C12_9m_T90_IR_AE1	-	29.82
11	BCV	AE1	E510	14	Laboratory B (UJV)	A	cBCV_C14_12m_T90_IR	cBCV_C14_12m_T90_IR_AE1	-	28.94	29.18
12	BCV	AE1	E510	14	Laboratory B (UJV)	A	cBCV_C14_12m_T90_IR	cBCV_C14_12m_T90_IR_AE1	-	29.42
13	BCV	AE1	F939	16	Laboratory B (UJV)	A	cBCV_C16_18m_T90_IR	cBCV_C16_18m_T90_IR_AE1	-	29.54	29.615
14	BCV	AE1	F939	16	Laboratory B (UJV)	A	cBCV_C16_18m_T90_IR	cBCV_C16_18m_T90_IR_AE1	-	29.69
15	BCV	AE1	D923	13	Laboratory B (UJV)	A	cBCV_C13_9m_T90	cBCV_C13_9m_T90_AE1	-	29.61	29.77
16	BCV	AE1	D923	13	Laboratory B (UJV)	A	cBCV_C13_9m_T90	cBCV_C13_9m_T90_AE1	-	29.93
17	BCV	AE1	E512	15	Laboratory B (UJV)	A	cBCV_C15_12m_T90	cBCV_C15_12m_T90_AE1	-	28.85	29.215
18	BCV	AE1	E512	15	Laboratory B (UJV)	A	cBCV_C15_12m_T90	cBCV_C15_12m_T90_AE1	-	29.58
19	BCV	AE1	F941	17	Laboratory B (UJV)	A	cBCV_C17_18m_T90	cBCV_C17_18m_T90_AE1	-	29.48	29.645
20	BCV	AE1	F941	17	Laboratory B (UJV)	A	cBCV_C17_18m_T90	cBCV_C17_18m_T90_AE1	-	29.81
21	BCV	AE1	D631	1	Laboratory A (UJV)	A	cBCV_C1_6m_T150_IR	cBCV_C1_6m_T150_IR_AE1	-	29.97	30.095
22	BCV	AE1	D631	1	Laboratory A (UJV)	A	cBCV_C1_6m_T150_IR	cBCV_C1_6m_T150_IR_AE1	-	30.22
23	BCV	AE1	D927	3	Laboratory A (UJV)	A	cBCV_C3_9m_T150_IR	cBCV_C3_9m_T150_IR_AE1	-	28.84	29
24	BCV	AE1	D927	3	Laboratory A (UJV)	A	cBCV_C3_9m_T150_IR	cBCV_C3_9m_T150_IR_AE1	-	29.16
25	BCV	AE1	E506	5	Laboratory A (UJV)	A	cBCV_C5_12m_T150_IR	cBCV_C5_12m_T150_IR_AE1	-	32.9	32.995
26	BCV	AE1	E506	5	Laboratory A (UJV)	A	cBCV_C5_12m_T150_IR	cBCV_C5_12m_T150_IR_AE1	-	33.09
27	BCV	AE1	F931	7	Laboratory A (UJV)	A	cBCV_C7_18m_T150_IR	cBCV_C7_18m_T150_IR_AE1	-	29.1	29.165
28	BCV	AE1	F931	7	Laboratory A (UJV)	A	cBCV_C7_18m_T150_IR	cBCV_C7_18m_T150_IR_AE1	-	29.23
29	BCV	AE1	D635	2	Laboratory A (UJV)	A	cBCV_C2_6m_T150	cBCV_C2_6m_T150_AE1	-	29.58	29.635
30	BCV	AE1	D635	2	Laboratory A (UJV)	A	cBCV_C2_6m_T150	cBCV_C2_6m_T150_AE1	-	29.69
31	BCV	AE1	D930	4	Laboratory A (UJV)	A	cBCV_C4_9m_T150	cBCV_C4_9m_T150_AE1	+	17.83	17.88
32	BCV	AE1	D930	4	Laboratory A (UJV)	A	cBCV_C4_9m_T150	cBCV_C4_9m_T150_AE1	+	17.93
33	BCV	AE1	E508	6	Laboratory A (UJV)	A	cBCV_C6_12m_T150	cBCV_C6_12m_T150_AE1	-	29.73	29.835
34	BCV	AE1	E508	6	Laboratory A (UJV)	A	cBCV_C6_12m_T150	cBCV_C6_12m_T150_AE1	-	29.94
35	BCV	AE1	F933	8	Laboratory A (UJV)	A	cBCV_C8_18m_T150	cBCV_C8_18m_T150_AE1	-	29.04	29.45
36	BCV	AE1	F933	8	Laboratory A (UJV)	A	cBCV_C8_18m_T150	cBCV_C8_18m_T150_AE1	-	29.86
37	BCV	AE1	E717	33	Laboratory C (UJV)	B	cBCV_C33_12m_control	cBCV_C33_12m_control_AE1	+	10.93	10.935
38	BCV	AE1	E717	33	Laboratory C (UJV)	B	cBCV_C33_12m_control	cBCV_C33_12m_control_AE1	+	10.94
39	BCV	AE1	F988	32	Laboratory C (UJV)	B	cBCV_C32_12m+6_control	cBCV_C32_12m+6_control_AE1	+	10.94	11.175
40	BCV	AE1	F988	32	Laboratory C (UJV)	B	cBCV_C32_12m+6_control	cBCV_C32_12m+6_control_AE1	+	11.41
41	BCV	AE1	E598	29	Laboratory C (UJV)	B	cBCV_C29_12m_T90_IR	cBCV_C29_12m_T90_IR_AE1	-	28.78	29.53
42	BCV	AE1	E598	29	Laboratory C (UJV)	B	cBCV_C29_12m_T90_IR	cBCV_C29_12m_T90_IR_AE1	-	30.28
43	BCV	AE1	G72	28	Laboratory C (UJV)	B	cBCV_C28_12+6m_T90_IR	cBCV_C28_12+6m_T90_IR_AE1	-	28.27	28.285
44	BCV	AE1	G72	28	Laboratory C (UJV)	B	cBCV_C28_12+6m_T90_IR	cBCV_C28_12+6m_T90_IR_AE1	-	28.3
45	BCV	AE1	E599	31	Laboratory C (UJV)	B	cBCV_C31_12m_T90	cBCV_C31_12m_T90_AE1	-	30.28	30.28
46	BCV	AE1	E599	31	Laboratory C (UJV)	B	cBCV_C31_12m_T90	cBCV_C31_12m_T90_AE1	-	30.28
47	BCV	AE1	G66	30	Laboratory C (UJV)	B	cBCV_C30_12m+6_T90	cBCV_C30_12m+6_T90_AE1	-	28.65	28.835
48	BCV	AE1	G66	30	Laboratory C (UJV)	B	cBCV_C30_12m+6_T90	cBCV_C30_12m+6_T90_AE1	-	29.02
49	BCV	AE1	E596	25	Laboratory C (UJV)	B	cBCV_C25_12m_T150_IR	cBCV_C25_12m_T150_IR_AE1	-	30.56	30.63
50	BCV	AE1	E596	25	Laboratory C (UJV)	B	cBCV_C25_12m_T150_IR	cBCV_C25_12m_T150_IR_AE1	-	30.7
51	BCV	AE1	G71	24	Laboratory C (UJV)	B	cBCV_C24_12m+6_T150_IR	cBCV_C24_12m+6_T150_IR_AE1	-	28.23	28.255
52	BCV	AE1	G71	24	Laboratory C (UJV)	B	cBCV_C24_12m+6_T150_IR	cBCV_C24_12m+6_T150_IR_AE1	-	28.28
53	BCV	AE1	E515	27	Laboratory C (UJV)	B	cBCV_C27_12m_T150	cBCV_C27_12m_T150_AE1	-	29.4	29.42
54	BCV	AE1	E515	27	Laboratory C (UJV)	B	cBCV_C27_12m_T150	cBCV_C27_12m_T150_AE1	-	29.44
55	BCV	AE1	F948	26	Laboratory C (UJV)	B	cBCV_C26_12m+6_T150	cBCV_C26_12m+6_T150_AE1	-	29.6	29.775
56	BCV	AE1	F948	26	Laboratory C (UJV)	B	cBCV_C26_12m+6_T150	cBCV_C26_12m+6_T150_AE1	-	29.95
57	BCV	AE1	F25	45	Laboratory D (UJV)	C	sBCV_C45_12m_control	sBCV_C45_12m_control_AE1	+	16.17	16.185
58	BCV	AE1	F25	45	Laboratory D (UJV)	C	sBCV_C45_12m_control	sBCV_C45_12m_control_AE1	+	16.2
59	BCV	AE1	NA	37	Laboratory D (UJV)	C	sBCV_C37_1m_T150_IR	sBCV_C37_1m_T150_IR_AE1	-	NA	NA
60	BCV	AE1	NA	37	Laboratory D (UJV)	C	sBCV_C37_1m_T150_IR	sBCV_C37_1m_T150_IR_AE1	-	NA
61	BCV	AE1	F197	37new	Laboratory D (UJV)	C	sBCV_C37new_1m_T150_IR	sBCV_C37new_1m_T150_IR_AE1	-	29.4	29.565
62	BCV	AE1	F197	37new	Laboratory D (UJV)	C	sBCV_C37new_1m_T150_IR	sBCV_C37new_1m_T150_IR_AE1	-	29.73
63	BCV	AE1	NA	38old	Laboratory D (UJV)	C	sBCV_C38_1m_T150	sBCV_C38_1m_T150_AE1	-	NA	NA
64	BCV	AE1	NA	38old	Laboratory D (UJV)	C	sBCV_C38_1m_T150	sBCV_C38_1m_T150_AE1	-	NA
65	BCV	AE1	F203	38new	Laboratory D (UJV)	C	sBCV_C38new_1m_T150	sBCV_C38new_1m_T150_AE1	-	29.47	29.58
66	BCV	AE1	F203	38new	Laboratory D (UJV)	C	sBCV_C38new_1m_T150	sBCV_C38new_1m_T150_AE1	-	29.69
67	BCV	AE1	F572	39	Laboratory D (UJV)	C	sBCV_C39_12m_T90_IR	sBCV_C39_12m_T90_IR_AE1	-	29.26	29.36
68	BCV	AE1	F572	39	Laboratory D (UJV)	C	sBCV_C39_12m_T90_IR	sBCV_C39_12m_T90_IR_AE1	-	29.46
69	BCV	AE1	F577	40	Laboratory D (UJV)	C	sBCV_C40_12m_T90	sBCV_C40_12m_T90_AE1	-	26.6	26.625
70	BCV	AE1	F577	40	Laboratory D (UJV)	C	sBCV_C40_12m_T90	sBCV_C40_12m_T90_AE1	-	26.65
71	BCV	AE1	F27	46	Laboratory D (UJV)	C	pBCV_C46_12m_control	pBCV_C46_12m_control_AE1	+	12.26	12.335
72	BCV	AE1	F27	46	Laboratory D (UJV)	C	pBCV_C46_12m_control	pBCV_C46_12m_control_AE1	+	12.41
73	BCV	AE1	F23	43	Laboratory D (UJV)	C	pBCV_C43_12m_T90_IR	pBCV_C43_12m_T90_IR_AE1	-	33.4	33.545
74	BCV	AE1	F23	43	Laboratory D (UJV)	C	pBCV_C43_12m_T90_IR	pBCV_C43_12m_T90_IR_AE1	-	33.69
75	BCV	AE1	F459	44	Laboratory D (UJV)	C	pBCV_C44_12m_T90	pBCV_C44_12m_T90_AE1	-	29.77	29.935
76	BCV	AE1	F459	44	Laboratory D (UJV)	C	pBCV_C44_12m_T90	pBCV_C44_12m_T90_AE1	-	30.1
77	BCV	AE1	F199	41	Laboratory D (UJV)	C	pBCV_C41_12m_T150_IR	pBCV_C41_12m_T150_IR_AE1	-	29.03	29.28
78	BCV	AE1	F199	41	Laboratory D (UJV)	C	pBCV_C41_12m_T150_IR	pBCV_C41_12m_T150_IR_AE1	-	29.53
79	BCV	AE1	F460	42	Laboratory D (UJV)	C	pBCV_C42_12m_T150	pBCV_C42_12m_T150_AE1	-	28.91	29.16
80	BCV	AE1	F460	42	Laboratory D (UJV)	C	pBCV_C42_12m_T150	pBCV_C42_12m_T150_AE1	-	29.41
81	BCV	AE2	D593	20	Laboratory A +B (UJV)	A	cBCV_C20_6m_control	cBCV_C20_6m_control_AE2	+	11.58	11.585
82	BCV	AE2	D593	20	Laboratory A +B (UJV)	A	cBCV_C20_6m_control	cBCV_C20_6m_control_AE2	+	11.59
83	BCV	AE2	E149	21	Laboratory A +B (UJV)	A	cBCV_C21_9m_control	cBCV_C21_9m_control_AE2	+	9.48	9.48
84	BCV	AE2	E149	21	Laboratory A +B (UJV)	A	cBCV_C21_9m_control	cBCV_C21_9m_control_AE2	+	9.48
85	BCV	AE2	E719	22	Laboratory A +B (UJV)	A	cBCV_C22_12m_control	cBCV_C22_12m_control_AE2	+	8.08	8.13
86	BCV	AE2	E719	22	Laboratory A +B (UJV)	A	cBCV_C22_12m_control	cBCV_C22_12m_control_AE2	+	8.18
87	BCV	AE2	F871	23	Laboratory A +B (UJV)	A	cBCV_C23_18m_control	cBCV_C23_18m_control_AE2	+	9.46	9.525
88	BCV	AE2	F871	23	Laboratory A +B (UJV)	A	cBCV_C23_18m_control	cBCV_C23_18m_control_AE2	+	9.59
89	BCV	AE2	D925	12	Laboratory B (UJV)	A	cBCV_C12_9m_T90_IR	cBCV_C12_9m_T90_IR_AE2	-	21.16	21.195
90	BCV	AE2	D925	12	Laboratory B (UJV)	A	cBCV_C12_9m_T90_IR	cBCV_C12_9m_T90_IR_AE2	-	21.23
91	BCV	AE2	E511	14	Laboratory B (UJV)	A	cBCV_C14_12m_T90_IR	cBCV_C14_12m_T90_IR_AE2	-	28.92	29.29
92	BCV	AE2	E511	14	Laboratory B (UJV)	A	cBCV_C14_12m_T90_IR	cBCV_C14_12m_T90_IR_AE2	-	29.66
93	BCV	AE2	F940	16	Laboratory B (UJV)	A	cBCV_C16_18m_T90_IR	cBCV_C16_18m_T90_IR_AE2	+	16.17	16.185
94	BCV	AE2	F940	16	Laboratory B (UJV)	A	cBCV_C16_18m_T90_IR	cBCV_C16_18m_T90_IR_AE2	+	16.2
95	BCV	AE2	D924	13	Laboratory B (UJV)	A	cBCV_C13_9m_T90	cBCV_C13_9m_T90_AE2	-	29.56	29.705
96	BCV	AE2	D924	13	Laboratory B (UJV)	A	cBCV_C13_9m_T90	cBCV_C13_9m_T90_AE2	-	29.85
97	BCV	AE2	E513	15	Laboratory B (UJV)	A	cBCV_C15_12m_T90	cBCV_C15_12m_T90_AE2	-	29.26	29.51
98	BCV	AE2	E513	15	Laboratory B (UJV)	A	cBCV_C15_12m_T90	cBCV_C15_12m_T90_AE2	-	29.76
99	BCV	AE2	F942	17	Laboratory B (UJV)	A	cBCV_C17_18m_T90	cBCV_C17_18m_T90_AE2	-	29.51	29.59
100	BCV	AE2	F942	17	Laboratory B (UJV)	A	cBCV_C17_18m_T90	cBCV_C17_18m_T90_AE2	-	29.67
101	BCV	AE2	D632	1	Laboratory A (UJV)	A	cBCV_C1_6m_T150_IR	cBCV_C1_6m_T150_IR_AE2	-	33.78	34.005
102	BCV	AE2	D632	1	Laboratory A (UJV)	A	cBCV_C1_6m_T150_IR	cBCV_C1_6m_T150_IR_AE2	-	34.23
103	BCV	AE2	D928	3	Laboratory A (UJV)	A	cBCV_C3_9m_T150_IR	cBCV_C3_9m_T150_IR_AE2	-	29.2	29.325
104	BCV	AE2	D928	3	Laboratory A (UJV)	A	cBCV_C3_9m_T150_IR	cBCV_C3_9m_T150_IR_AE2	-	29.45
105	BCV	AE2	E507	5	Laboratory A (UJV)	A	cBCV_C5_12m_T150_IR	cBCV_C5_12m_T150_IR_AE2	-	30.92	31.105
106	BCV	AE2	E507	5	Laboratory A (UJV)	A	cBCV_C5_12m_T150_IR	cBCV_C5_12m_T150_IR_AE2	-	31.29
107	BCV	AE2	F932	7	Laboratory A (UJV)	A	cBCV_C7_18m_T150_IR	cBCV_C7_18m_T150_IR_AE2	-	29.67	29.865
108	BCV	AE2	F932	7	Laboratory A (UJV)	A	cBCV_C7_18m_T150_IR	cBCV_C7_18m_T150_IR_AE2	-	30.06
109	BCV	AE2	D636	2	Laboratory A (UJV)	A	cBCV_C2_6m_T150	cBCV_C2_6m_T150_AE2	-	28.94	29.185
110	BCV	AE2	D636	2	Laboratory A (UJV)	A	cBCV_C2_6m_T150	cBCV_C2_6m_T150_AE2	-	29.43
111	BCV	AE2	D929	4	Laboratory A (UJV)	A	cBCV_C4_9m_T150	cBCV_C4_9m_T150_AE2	-	28.69	28.88
112	BCV	AE2	D929	4	Laboratory A (UJV)	A	cBCV_C4_9m_T150	cBCV_C4_9m_T150_AE2	-	29.07
113	BCV	AE2	E509	6	Laboratory A (UJV)	A	cBCV_C6_12m_T150	cBCV_C6_12m_T150_AE2	-	28.69	28.89
114	BCV	AE2	E509	6	Laboratory A (UJV)	A	cBCV_C6_12m_T150	cBCV_C6_12m_T150_AE2	-	29.09
115	BCV	AE2	F934	8	Laboratory A (UJV)	A	cBCV_C8_18m_T150	cBCV_C8_18m_T150_AE2	-	29.42	29.54
116	BCV	AE2	F934	8	Laboratory A (UJV)	A	cBCV_C8_18m_T150	cBCV_C8_18m_T150_AE2	-	29.66
117	BCV	AE2	E720	33	Laboratory C (UJV)	B	cBCV_C33_12m_control	cBCV_C33_12m_control_AE2	+	9.51	9.51
118	BCV	AE2	E720	33	Laboratory C (UJV)	B	cBCV_C33_12m_control	cBCV_C33_12m_control_AE2	+	9.51
119	BCV	AE2	F989	32	Laboratory C (UJV)	B	cBCV_C32_12m+6_control	cBCV_C32_12m+6_control_AE2	+	9.81	9.825
120	BCV	AE2	F989	32	Laboratory C (UJV)	B	cBCV_C32_12m+6_control	cBCV_C32_12m+6_control_AE2	+	9.84
121	BCV	AE2	E597	29	Laboratory C (UJV)	B	cBCV_C29_12m_T90_IR	cBCV_C29_12m_T90_IR_AE2	-	28.59	28.7
122	BCV	AE2	E597	29	Laboratory C (UJV)	B	cBCV_C29_12m_T90_IR	cBCV_C29_12m_T90_IR_AE2	-	28.81
123	BCV	AE2	F949	28	Laboratory C (UJV)	B	cBCV_C28_12+6m_T90_IR	cBCV_C28_12+6m_T90_IR_AE2	-	27.95	28.3
124	BCV	AE2	F949	28	Laboratory C (UJV)	B	cBCV_C28_12+6m_T90_IR	cBCV_C28_12+6m_T90_IR_AE2	-	28.65
125	BCV	AE2	E600	31	Laboratory C (UJV)	B	cBCV_C31_12m_T90	cBCV_C31_12m_T90_AE2	-	26.22	28.655
126	BCV	AE2	E600	31	Laboratory C (UJV)	B	cBCV_C31_12m_T90	cBCV_C31_12m_T90_AE2	-	31.09
127	BCV	AE2	G67	30	Laboratory C (UJV)	B	cBCV_C30_12m+6_T90	cBCV_C30_12m+6_T90_AE2	-	28.68	28.725
128	BCV	AE2	G67	30	Laboratory C (UJV)	B	cBCV_C30_12m+6_T90	cBCV_C30_12m+6_T90_AE2	-	28.77
129	BCV	AE2	E595	25	Laboratory C (UJV)	B	cBCV_C25_12m_T150_IR	cBCV_C25_12m_T150_IR_AE2	-	29.78	30.235
130	BCV	AE2	E595	25	Laboratory C (UJV)	B	cBCV_C25_12m_T150_IR	cBCV_C25_12m_T150_IR_AE2	-	30.69
131	BCV	AE2	F947	24	Laboratory C (UJV)	B	cBCV_C24_12m+6_T150_IR	cBCV_C24_12m+6_T150_IR_AE2	-	29.01	29.275
132	BCV	AE2	F947	24	Laboratory C (UJV)	B	cBCV_C24_12m+6_T150_IR	cBCV_C24_12m+6_T150_IR_AE2	-	29.54
133	BCV	AE2	E514	27	Laboratory C (UJV)	B	cBCV_C27_12m_T150	cBCV_C27_12m_T150_AE2	-	29.6	29.74
134	BCV	AE2	E514	27	Laboratory C (UJV)	B	cBCV_C27_12m_T150	cBCV_C27_12m_T150_AE2	-	29.88
135	BCV	AE2	F998	26	Laboratory C (UJV)	B	cBCV_C26_12m+6_T150	cBCV_C26_12m+6_T150_AE2	-	27.31	27.375
136	BCV	AE2	F998	26	Laboratory C (UJV)	B	cBCV_C26_12m+6_T150	cBCV_C26_12m+6_T150_AE2	-	27.44
137	BCV	AE2	F26	45	Laboratory D (UJV)	C	sBCV_C45_12m_control	sBCV_C45_12m_control_AE2	+	12.8	12.805
138	BCV	AE2	F26	45	Laboratory D (UJV)	C	sBCV_C45_12m_control	sBCV_C45_12m_control_AE2	+	12.81
139	BCV	AE2	NA	37	Laboratory D (UJV)	C	sBCV_C37_1m_T150_IR	sBCV_C37_1m_T150_IR_AE2	-	NA	NA
140	BCV	AE2	NA	37	Laboratory D (UJV)	C	sBCV_C37_1m_T150_IR	sBCV_C37_1m_T150_IR_AE2	-	NA
141	BCV	AE2	F201	37new	Laboratory D (UJV)	C	sBCV_C37new_1m_T150_IR	sBCV_C37new_1m_T150_IR_AE2	-	29.8	30.105
142	BCV	AE2	F201	37new	Laboratory D (UJV)	C	sBCV_C37new_1m_T150_IR	sBCV_C37new_1m_T150_IR_AE2	-	30.41
143	BCV	AE2	NA	38old	Laboratory D (UJV)	C	sBCV_C38_1m_T150	sBCV_C38_1m_T150_AE2	-	NA	NA
144	BCV	AE2	NA	38old	Laboratory D (UJV)	C	sBCV_C38_1m_T150	sBCV_C38_1m_T150_AE2	-	NA
145	BCV	AE2	F202	38new	Laboratory D (UJV)	C	sBCV_C38new_1m_T150	sBCV_C38new_1m_T150_AE2	-	29.51	29.79
146	BCV	AE2	F202	38new	Laboratory D (UJV)	C	sBCV_C38new_1m_T150	sBCV_C38new_1m_T150_AE2	-	30.07
147	BCV	AE2	F579	39	Laboratory D (UJV)	C	sBCV_C39_12m_T90_IR	sBCV_C39_12m_T90_IR_AE2	-	28.41	28.57
148	BCV	AE2	F579	39	Laboratory D (UJV)	C	sBCV_C39_12m_T90_IR	sBCV_C39_12m_T90_IR_AE2	-	28.73
149	BCV	AE2	F573	40	Laboratory D (UJV)	C	sBCV_C40_12m_T90	sBCV_C40_12m_T90_AE2	-	33.01	33.275
150	BCV	AE2	F573	40	Laboratory D (UJV)	C	sBCV_C40_12m_T90	sBCV_C40_12m_T90_AE2	-	33.54
151	BCV	AE2	F28	46	Laboratory D (UJV)	C	pBCV_C46_12m_control	pBCV_C46_12m_control_AE2	+	15.22	15.255
152	BCV	AE2	F28	46	Laboratory D (UJV)	C	pBCV_C46_12m_control	pBCV_C46_12m_control_AE2	+	15.29
153	BCV	AE2	F24	43	Laboratory D (UJV)	C	pBCV_C43_12m_T90_IR	pBCV_C43_12m_T90_IR_AE2	-	34.33	34.4
154	BCV	AE2	F24	43	Laboratory D (UJV)	C	pBCV_C43_12m_T90_IR	pBCV_C43_12m_T90_IR_AE2	-	34.47
155	BCV	AE2	F200	44	Laboratory D (UJV)	C	pBCV_C44_12m_T90	pBCV_C44_12m_T90_AE2	-	29.87	29.91
156	BCV	AE2	F200	44	Laboratory D (UJV)	C	pBCV_C44_12m_T90	pBCV_C44_12m_T90_AE2	-	29.95
157	BCV	AE2	F198	41	Laboratory D (UJV)	C	pBCV_C41_12m_T150_IR	pBCV_C41_12m_T150_IR_AE2	-	28.44	28.72
158	BCV	AE2	F198	41	Laboratory D (UJV)	C	pBCV_C41_12m_T150_IR	pBCV_C41_12m_T150_IR_AE2	-	29
159	BCV	AE2	F462	42	Laboratory D (UJV)	C	pBCV_C42_12m_T150	pBCV_C42_12m_T150_AE2	-	16.12	16.13
160	BCV	AE2	F462	42	Laboratory D (UJV)	C	pBCV_C42_12m_T150	pBCV_C42_12m_T150_AE2	-	16.14
161	BCV							_
162	BCV	ANA1	D596	20	Laboratory A +B (UJV)	A	cBCV_C20_6m_control	cBCV_C20_6m_control_ANA1	+	13.12	13.13
163	BCV	ANA1	D596	20	Laboratory A +B (UJV)	A	cBCV_C20_6m_control	cBCV_C20_6m_control_ANA1	+	13.14
164	BCV	ANA1	E146	21	Laboratory A +B (UJV)	A	cBCV_C21_9m_control	cBCV_C21_9m_control_ANA1	+	12.85	12.91
165	BCV	ANA1	E146	21	Laboratory A +B (UJV)	A	cBCV_C21_9m_control	cBCV_C21_9m_control_ANA1	+	12.97
166	BCV	ANA1	E854	22	Laboratory A +B (UJV)	A	cBCV_C22_12m_control	cBCV_C22_12m_control_ANA1	+	9.9	9.945
167	BCV	ANA1	E854	22	Laboratory A +B (UJV)	A	cBCV_C22_12m_control	cBCV_C22_12m_control_ANA1	+	9.99
168	BCV	ANA1	F994	23	Laboratory A +B (UJV)	A	cBCV_C23_18m_control	cBCV_C23_18m_control_ANA1	+	12.74	12.865
169	BCV	ANA1	F994	23	Laboratory A +B (UJV)	A	cBCV_C23_18m_control	cBCV_C23_18m_control_ANA1	+	12.99
170	BCV	ANA1	D931	12	Laboratory B (UJV)	A	cBCV_C12_9m_T90_IR	cBCV_C12_9m_T90_IR_ANA1	-	29.53	29.86
171	BCV	ANA1	D931	12	Laboratory B (UJV)	A	cBCV_C12_9m_T90_IR	cBCV_C12_9m_T90_IR_ANA1	-	30.19
172	BCV	ANA1	E625	14	Laboratory B (UJV)	A	cBCV_C14_12m_T90_IR	cBCV_C14_12m_T90_IR_ANA1	-	27.18	27.315
173	BCV	ANA1	E625	14	Laboratory B (UJV)	A	cBCV_C14_12m_T90_IR	cBCV_C14_12m_T90_IR_ANA1	-	27.45
174	BCV	ANA1	G60	16	Laboratory B (UJV)	A	cBCV_C16_18m_T90_IR	cBCV_C16_18m_T90_IR_ANA1	-	22.74	22.79
175	BCV	ANA1	G60	16	Laboratory B (UJV)	A	cBCV_C16_18m_T90_IR	cBCV_C16_18m_T90_IR_ANA1	-	22.84
176	BCV	ANA1	D933	13	Laboratory B (UJV)	A	cBCV_C13_9m_T90	cBCV_C13_9m_T90_ANA1	-	33.62	33.62
177	BCV	ANA1	D933	13	Laboratory B (UJV)	A	cBCV_C13_9m_T90	cBCV_C13_9m_T90_ANA1	-	33.62
178	BCV	ANA1	E626	15	Laboratory B (UJV)	A	cBCV_C15_12m_T90	cBCV_C15_12m_T90_ANA1	-	28.89	29.165
179	BCV	ANA1	E626	15	Laboratory B (UJV)	A	cBCV_C15_12m_T90	cBCV_C15_12m_T90_ANA1	-	29.44
180	BCV	ANA1	F959	17	Laboratory B (UJV)	A	cBCV_C17_18m_T90	cBCV_C17_18m_T90_ANA1	-	29.27	29.505
181	BCV	ANA1	F959	17	Laboratory B (UJV)	A	cBCV_C17_18m_T90	cBCV_C17_18m_T90_ANA1	-	29.74
182	BCV	ANA1	D629	1	Laboratory A (UJV)	A	cBCV_C1_6m_T150_IR	cBCV_C1_6m_T150_IR_ANA1	-	29.56	29.655
183	BCV	ANA1	D629	1	Laboratory A (UJV)	A	cBCV_C1_6m_T150_IR	cBCV_C1_6m_T150_IR_ANA1	-	29.75
184	BCV	ANA1	D932	3	Laboratory A (UJV)	A	cBCV_C3_9m_T150_IR	cBCV_C3_9m_T150_IR_ANA1	+	14.02	14.05
185	BCV	ANA1	D932	3	Laboratory A (UJV)	A	cBCV_C3_9m_T150_IR	cBCV_C3_9m_T150_IR_ANA1	+	14.08
186	BCV	ANA1	E621	5	Laboratory A (UJV)	A	cBCV_C5_12m_T150_IR	cBCV_C5_12m_T150_IR_ANA1	-	28.94	28.985
187	BCV	ANA1	E621	5	Laboratory A (UJV)	A	cBCV_C5_12m_T150_IR	cBCV_C5_12m_T150_IR_ANA1	-	29.03
188	BCV	ANA1	F951	7	Laboratory A (UJV)	A	cBCV_C7_18m_T150_IR	cBCV_C7_18m_T150_IR_ANA1	-	29.42	29.52
189	BCV	ANA1	F951	7	Laboratory A (UJV)	A	cBCV_C7_18m_T150_IR	cBCV_C7_18m_T150_IR_ANA1	-	29.62
190	BCV	ANA1	D633	2	Laboratory A (UJV)	A	cBCV_C2_6m_T150	cBCV_C2_6m_T150_ANA1	-	29.92	29.935
191	BCV	ANA1	D633	2	Laboratory A (UJV)	A	cBCV_C2_6m_T150	cBCV_C2_6m_T150_ANA1	-	29.95
192	BCV	ANA1	D934	4	Laboratory A (UJV)	A	cBCV_C4_9m_T150	cBCV_C4_9m_T150_ANA1	-	31.19	31.315
193	BCV	ANA1	D934	4	Laboratory A (UJV)	A	cBCV_C4_9m_T150	cBCV_C4_9m_T150_ANA1	-	31.44
194	BCV	ANA1	E623	6	Laboratory A (UJV)	A	cBCV_C6_12m_T150	cBCV_C6_12m_T150_ANA1	-	27.83	28.125
195	BCV	ANA1	E623	6	Laboratory A (UJV)	A	cBCV_C6_12m_T150	cBCV_C6_12m_T150_ANA1	-	28.42
196	BCV	ANA1	F953	8	Laboratory A (UJV)	A	cBCV_C8_18m_T150	cBCV_C8_18m_T150_ANA1	-	28.97	29.27
197	BCV	ANA1	F953	8	Laboratory A (UJV)	A	cBCV_C8_18m_T150	cBCV_C8_18m_T150_ANA1	-	29.57
198	BCV	ANA1	E857	33	Laboratory C (UJV)	B	cBCV_C33_12m_control	cBCV_C33_12m_control_ANA1	+	14.8	14.88
199	BCV	ANA1	E857	33	Laboratory C (UJV)	B	cBCV_C33_12m_control	cBCV_C33_12m_control_ANA1	+	14.96
200	BCV	ANA1	F990	32	Laboratory C (UJV)	B	cBCV_C32_12m+6_control	cBCV_C32_12m+6_control_ANA1	-	12.58	12.64
201	BCV	ANA1	F990	32	Laboratory C (UJV)	B	cBCV_C32_12m+6_control	cBCV_C32_12m+6_control_ANA1	-	12.7
202	BCV	ANA1	E592	29	Laboratory C (UJV)	B	cBCV_C29_12m_T90_IR	cBCV_C29_12m_T90_IR_ANA1	-	28.92	29.065
203	BCV	ANA1	E592	29	Laboratory C (UJV)	B	cBCV_C29_12m_T90_IR	cBCV_C29_12m_T90_IR_ANA1	-	29.21
204	BCV	ANA1	F966	28	Laboratory C (UJV)	B	cBCV_C28_12+6m_T90_IR	cBCV_C28_12+6m_T90_IR_ANA1	-	20.11	20.15
205	BCV	ANA1	F966	28	Laboratory C (UJV)	B	cBCV_C28_12+6m_T90_IR	cBCV_C28_12+6m_T90_IR_ANA1	-	20.19
206	BCV	ANA1	E593	31	Laboratory C (UJV)	B	cBCV_C31_12m_T90	cBCV_C31_12m_T90_ANA1	-	28.55	28.88
207	BCV	ANA1	E593	31	Laboratory C (UJV)	B	cBCV_C31_12m_T90	cBCV_C31_12m_T90_ANA1	-	29.21
208	BCV	ANA1	F968	30	Laboratory C (UJV)	B	cBCV_C30_12m+6_T90	cBCV_C30_12m+6_T90_ANA1	-	29.52	29.65
209	BCV	ANA1	F968	30	Laboratory C (UJV)	B	cBCV_C30_12m+6_T90	cBCV_C30_12m+6_T90_ANA1	-	29.78
210	BCV	ANA1	E588	25	Laboratory C (UJV)	B	cBCV_C25_12m_T150_IR	cBCV_C25_12m_T150_IR_ANA1	-	29.08	29.43
211	BCV	ANA1	E588	25	Laboratory C (UJV)	B	cBCV_C25_12m_T150_IR	cBCV_C25_12m_T150_IR_ANA1	-	29.78
212	BCV	ANA1	F963	24	Laboratory C (UJV)	B	cBCV_C24_12m+6_T150_IR	cBCV_C24_12m+6_T150_IR_ANA1	-	28.97	29.315
213	BCV	ANA1	F963	24	Laboratory C (UJV)	B	cBCV_C24_12m+6_T150_IR	cBCV_C24_12m+6_T150_IR_ANA1	-	29.66
214	BCV	ANA1	E589	27	Laboratory C (UJV)	B	cBCV_C27_12m_T150	cBCV_C27_12m_T150_ANA1	-	28.78	29.19
215	BCV	ANA1	E589	27	Laboratory C (UJV)	B	cBCV_C27_12m_T150	cBCV_C27_12m_T150_ANA1	-	29.6
216	BCV	ANA1	G69	26	Laboratory C (UJV)	B	cBCV_C26_12m+6_T150	cBCV_C26_12m+6_T150_ANA1	-	26.87	27.23
217	BCV	ANA1	G69	26	Laboratory C (UJV)	B	cBCV_C26_12m+6_T150	cBCV_C26_12m+6_T150_ANA1	-	27.59
218	BCV	ANA1	F235	45	Laboratory D (UJV)	C	sBCV_C45_12m_control	sBCV_C45_12m_control_ANA1	+	19.63	19.635
219	BCV	ANA1	F235	45	Laboratory D (UJV)	C	sBCV_C45_12m_control	sBCV_C45_12m_control_ANA1	+	19.64
220	BCV	ANA1	E150	37	Laboratory D (UJV)	C	sBCV_C37_1m_T150_IR	sBCV_C37_1m_T150_IR_ANA1	-	26	26.09
221	BCV	ANA1	E150	37	Laboratory D (UJV)	C	sBCV_C37_1m_T150_IR	sBCV_C37_1m_T150_IR_ANA1	-	26.18
222	BCV	ANA1	F128	37new	Laboratory D (UJV)	C	sBCV_C37new_1m_T150_IR	sBCV_C37new_1m_T150_IR_ANA1	-	29.51	29.55
223	BCV	ANA1	F128	37new	Laboratory D (UJV)	C	sBCV_C37new_1m_T150_IR	sBCV_C37new_1m_T150_IR_ANA1	-	29.59
224	BCV	ANA1	E152	38old	Laboratory D (UJV)	C	sBCV_C38_1m_T150	sBCV_C38_1m_T150_ANA1	-	27.26	27.28
225	BCV	ANA1	E152	38old	Laboratory D (UJV)	C	sBCV_C38_1m_T150	sBCV_C38_1m_T150_ANA1	-	27.3
226	BCV	ANA1	F139	38new	Laboratory D (UJV)	C	sBCV_C38new_1m_T150	sBCV_C38new_1m_T150_ANA1	-	29.03	29.105
227	BCV	ANA1	F139	38new	Laboratory D (UJV)	C	sBCV_C38new_1m_T150	sBCV_C38new_1m_T150_ANA1	-	29.18
228	BCV	ANA1	E632	39	Laboratory D (UJV)	C	sBCV_C39_12m_T90_IR	sBCV_C39_12m_T90_IR_ANA1	-	27.88	27.955
229	BCV	ANA1	E632	39	Laboratory D (UJV)	C	sBCV_C39_12m_T90_IR	sBCV_C39_12m_T90_IR_ANA1	-	28.03
230	BCV	ANA1	E633	40	Laboratory D (UJV)	C	sBCV_C40_12m_T90	sBCV_C40_12m_T90_ANA1	-	28.92	29.01
231	BCV	ANA1	E633	40	Laboratory D (UJV)	C	sBCV_C40_12m_T90	sBCV_C40_12m_T90_ANA1	-	29.1
232	BCV	ANA1	F238	46	Laboratory D (UJV)	C	pBCV_C46_12m_control	pBCV_C46_12m_control_ANA1	+	17.23	17.27
233	BCV	ANA1	F238	46	Laboratory D (UJV)	C	pBCV_C46_12m_control	pBCV_C46_12m_control_ANA1	+	17.31
234	BCV	ANA1	F135	43	Laboratory D (UJV)	C	pBCV_C43_12m_T90_IR	pBCV_C43_12m_T90_IR_ANA1	-	29.45	29.525
235	BCV	ANA1	F135	43	Laboratory D (UJV)	C	pBCV_C43_12m_T90_IR	pBCV_C43_12m_T90_IR_ANA1	-	29.6
236	BCV	ANA1	F141	44	Laboratory D (UJV)	C	pBCV_C44_12m_T90	pBCV_C44_12m_T90_ANA1	-	29.07	29.31
237	BCV	ANA1	F141	44	Laboratory D (UJV)	C	pBCV_C44_12m_T90	pBCV_C44_12m_T90_ANA1	-	29.55
238	BCV	ANA1	F130	41	Laboratory D (UJV)	C	pBCV_C41_12m_T150_IR	pBCV_C41_12m_T150_IR_ANA1	-	29.61	29.71
239	BCV	ANA1	F130	41	Laboratory D (UJV)	C	pBCV_C41_12m_T150_IR	pBCV_C41_12m_T150_IR_ANA1	-	29.81
240	BCV	ANA1	F132	42	Laboratory D (UJV)	C	pBCV_C42_12m_T150	pBCV_C42_12m_T150_ANA1	-	26.09	26.145
241	BCV	ANA1	F132	42	Laboratory D (UJV)	C	pBCV_C42_12m_T150	pBCV_C42_12m_T150_ANA1	-	26.2
242	BCV	ANA2	D594	20	Laboratory A +B (UJV)	A	cBCV_C20_6m_control	cBCV_C20_6m_control_ANA2	+	11.57	11.605
243	BCV	ANA2	D594	20	Laboratory A +B (UJV)	A	cBCV_C20_6m_control	cBCV_C20_6m_control_ANA2	+	11.64
244	BCV	ANA2	E147	21	Laboratory A +B (UJV)	A	cBCV_C21_9m_control	cBCV_C21_9m_control_ANA2	+	13.28	13.36
245	BCV	ANA2	E147	21	Laboratory A +B (UJV)	A	cBCV_C21_9m_control	cBCV_C21_9m_control_ANA2	+	13.44
246	BCV	ANA2	E855	22	Laboratory A +B (UJV)	A	cBCV_C22_12m_control	cBCV_C22_12m_control_ANA2	+	11.18	11.19
247	BCV	ANA2	E855	22	Laboratory A +B (UJV)	A	cBCV_C22_12m_control	cBCV_C22_12m_control_ANA2	+	11.2
248	BCV	ANA2	F995	23	Laboratory A +B (UJV)	A	cBCV_C23_18m_control	cBCV_C23_18m_control_ANA2	+	11.84	11.905
249	BCV	ANA2	F995	23	Laboratory A +B (UJV)	A	cBCV_C23_18m_control	cBCV_C23_18m_control_ANA2	+	11.97
250	BCV	ANA2	E414	12	Laboratory B (UJV)	A	cBCV_C12_9m_T90_IR	cBCV_C12_9m_T90_IR_ANA2	-	27.73	28.22
251	BCV	ANA2	E414	12	Laboratory B (UJV)	A	cBCV_C12_9m_T90_IR	cBCV_C12_9m_T90_IR_ANA2	-	28.71
252	BCV	ANA2	E624	14	Laboratory B (UJV)	A	cBCV_C14_12m_T90_IR	cBCV_C14_12m_T90_IR_ANA2	-	28.46	28.77
253	BCV	ANA2	E624	14	Laboratory B (UJV)	A	cBCV_C14_12m_T90_IR	cBCV_C14_12m_T90_IR_ANA2	-	29.08
254	BCV	ANA2	F958	16	Laboratory B (UJV)	A	cBCV_C16_18m_T90_IR	cBCV_C16_18m_T90_IR_ANA2	-	29.43	29.5
255	BCV	ANA2	F958	16	Laboratory B (UJV)	A	cBCV_C16_18m_T90_IR	cBCV_C16_18m_T90_IR_ANA2	-	29.57
256	BCV	ANA2	D935	13	Laboratory B (UJV)	A	cBCV_C13_9m_T90	cBCV_C13_9m_T90_ANA2	-	32.59	32.735
257	BCV	ANA2	D935	13	Laboratory B (UJV)	A	cBCV_C13_9m_T90	cBCV_C13_9m_T90_ANA2	-	32.88
258	BCV	ANA2	E627	15	Laboratory B (UJV)	A	cBCV_C15_12m_T90	cBCV_C15_12m_T90_ANA2	-	29.14	29.35
259	BCV	ANA2	E627	15	Laboratory B (UJV)	A	cBCV_C15_12m_T90	cBCV_C15_12m_T90_ANA2	-	29.56
260	BCV	ANA2	F960	17	Laboratory B (UJV)	A	cBCV_C17_18m_T90	cBCV_C17_18m_T90_ANA2	-	29.29	29.295
261	BCV	ANA2	F960	17	Laboratory B (UJV)	A	cBCV_C17_18m_T90	cBCV_C17_18m_T90_ANA2	-	29.3
262	BCV	ANA2	D630	1	Laboratory A (UJV)	A	cBCV_C1_6m_T150_IR	cBCV_C1_6m_T150_IR_ANA2	-	29.46	29.57
263	BCV	ANA2	D630	1	Laboratory A (UJV)	A	cBCV_C1_6m_T150_IR	cBCV_C1_6m_T150_IR_ANA2	-	29.68
264	BCV	ANA2	E415	3	Laboratory A (UJV)	A	cBCV_C3_9m_T150_IR	cBCV_C3_9m_T150_IR_ANA2	-	32.94	33.27
265	BCV	ANA2	E415	3	Laboratory A (UJV)	A	cBCV_C3_9m_T150_IR	cBCV_C3_9m_T150_IR_ANA2	-	33.6
266	BCV	ANA2	E620	5	Laboratory A (UJV)	A	cBCV_C5_12m_T150_IR	cBCV_C5_12m_T150_IR_ANA2	-	28.04	28.28
267	BCV	ANA2	E620	5	Laboratory A (UJV)	A	cBCV_C5_12m_T150_IR	cBCV_C5_12m_T150_IR_ANA2	-	28.52
268	BCV	ANA2	F952	7	Laboratory A (UJV)	A	cBCV_C7_18m_T150_IR	cBCV_C7_18m_T150_IR_ANA2	-	29.43	31.945
269	BCV	ANA2	F952	7	Laboratory A (UJV)	A	cBCV_C7_18m_T150_IR	cBCV_C7_18m_T150_IR_ANA2	-	34.46
270	BCV	ANA2	D634	2	Laboratory A (UJV)	A	cBCV_C2_6m_T150	cBCV_C2_6m_T150_ANA2	-	29.54	29.66
271	BCV	ANA2	D634	2	Laboratory A (UJV)	A	cBCV_C2_6m_T150	cBCV_C2_6m_T150_ANA2	-	29.78
272	BCV	ANA2	D936	4	Laboratory A (UJV)	A	cBCV_C4_9m_T150	cBCV_C4_9m_T150_ANA2	-	33.09	33.33
273	BCV	ANA2	D936	4	Laboratory A (UJV)	A	cBCV_C4_9m_T150	cBCV_C4_9m_T150_ANA2	-	33.57
274	BCV	ANA2	E622	6	Laboratory A (UJV)	A	cBCV_C6_12m_T150	cBCV_C6_12m_T150_ANA2	+	22.15	22.19
275	BCV	ANA2	E622	6	Laboratory A (UJV)	A	cBCV_C6_12m_T150	cBCV_C6_12m_T150_ANA2	+	22.23
276	BCV	ANA2	F954	8	Laboratory A (UJV)	A	cBCV_C8_18m_T150	cBCV_C8_18m_T150_ANA2	-	29.65	30.08
277	BCV	ANA2	F954	8	Laboratory A (UJV)	A	cBCV_C8_18m_T150	cBCV_C8_18m_T150_ANA2	-	30.51
278	BCV	ANA2	E856	33	Laboratory C (UJV)	B	cBCV_C33_12m_control	cBCV_C33_12m_control_ANA2	+	12.98	13.02
279	BCV	ANA2	E856	33	Laboratory C (UJV)	B	cBCV_C33_12m_control	cBCV_C33_12m_control_ANA2	+	13.06
280	BCV	ANA2	F991	32	Laboratory C (UJV)	B	cBCV_C32_12m+6_control	cBCV_C32_12m+6_control_ANA2	+	11.09	11.14
281	BCV	ANA2	F991	32	Laboratory C (UJV)	B	cBCV_C32_12m+6_control	cBCV_C32_12m+6_control_ANA2	+	11.19
282	BCV	ANA2	E591	29	Laboratory C (UJV)	B	cBCV_C29_12m_T90_IR	cBCV_C29_12m_T90_IR_ANA2	-	29.24	29.24
283	BCV	ANA2	E591	29	Laboratory C (UJV)	B	cBCV_C29_12m_T90_IR	cBCV_C29_12m_T90_IR_ANA2	-	29.I
284	BCV	ANA2	F967	28	Laboratory C (UJV)	B	cBCV_C28_12+6m_T90_IR	cBCV_C28_12+6m_T90_IR_ANA2	-	28.79	28.9
285	BCV	ANA2	F967	28	Laboratory C (UJV)	B	cBCV_C28_12+6m_T90_IR	cBCV_C28_12+6m_T90_IR_ANA2	-	29.01
286	BCV	ANA2	E594	31	Laboratory C (UJV)	B	cBCV_C31_12m_T90	cBCV_C31_12m_T90_ANA2	-	28.85	30.145
287	BCV	ANA2	E594	31	Laboratory C (UJV)	B	cBCV_C31_12m_T90	cBCV_C31_12m_T90_ANA2	-	31.44
288	BCV	ANA2	G68	30	Laboratory C (UJV)	B	cBCV_C30_12m+6_T90	cBCV_C30_12m+6_T90_ANA2	-	28.02	28.255
289	BCV	ANA2	G68	30	Laboratory C (UJV)	B	cBCV_C30_12m+6_T90	cBCV_C30_12m+6_T90_ANA2	-	28.49
290	BCV	ANA2	E587	25	Laboratory C (UJV)	B	cBCV_C25_12m_T150_IR	cBCV_C25_12m_T150_IR_ANA2	-	28.95	29.245
291	BCV	ANA2	E587	25	Laboratory C (UJV)	B	cBCV_C25_12m_T150_IR	cBCV_C25_12m_T150_IR_ANA2	-	29.54
292	BCV	ANA2	F964	24	Laboratory C (UJV)	B	cBCV_C24_12m+6_T150_IR	cBCV_C24_12m+6_T150_IR_ANA2	-	27.67	27.725
293	BCV	ANA2	F964	24	Laboratory C (UJV)	B	cBCV_C24_12m+6_T150_IR	cBCV_C24_12m+6_T150_IR_ANA2	-	27.78
294	BCV	ANA2	E590	27	Laboratory C (UJV)	B	cBCV_C27_12m_T150	cBCV_C27_12m_T150_ANA2	-	29.08	29.145
295	BCV	ANA2	E590	27	Laboratory C (UJV)	B	cBCV_C27_12m_T150	cBCV_C27_12m_T150_ANA2	-	29.21
296	BCV	ANA2	F965	26	Laboratory C (UJV)	B	cBCV_C26_12m+6_T150	cBCV_C26_12m+6_T150_ANA2	-	29.55	29.57
297	BCV	ANA2	F965	26	Laboratory C (UJV)	B	cBCV_C26_12m+6_T150	cBCV_C26_12m+6_T150_ANA2	-	29.59
298	BCV	ANA2	F236	45	Laboratory D (UJV)	C	sBCV_C45_12m_control	sBCV_C45_12m_control_ANA2	+	14.62	14.63
299	BCV	ANA2	F236	45	Laboratory D (UJV)	C	sBCV_C45_12m_control	sBCV_C45_12m_control_ANA2	+	14.64
300	BCV	ANA2	E151	37	Laboratory D (UJV)	C	sBCV_C37_1m_T150_IR	sBCV_C37_1m_T150_IR_ANA2	-	28.43	28.54
301	BCV	ANA2	E151	37	Laboratory D (UJV)	C	sBCV_C37_1m_T150_IR	sBCV_C37_1m_T150_IR_ANA2	-	28.65
302	BCV	ANA2	F129	37new	Laboratory D (UJV)	C	sBCV_C37new_1m_T150_IR	sBCV_C37new_1m_T150_IR_ANA2	-	29.59	29.67
303	BCV	ANA2	F129	37new	Laboratory D (UJV)	C	sBCV_C37new_1m_T150_IR	sBCV_C37new_1m_T150_IR_ANA2	-	29.75
304	BCV	ANA2	E153	38old	Laboratory D (UJV)	C	sBCV_C38_1m_T150	sBCV_C38_1m_T150_ANA2	-	27.97	28.025
305	BCV	ANA2	E153	38old	Laboratory D (UJV)	C	sBCV_C38_1m_T150	sBCV_C38_1m_T150_ANA2	-	28.08
306	BCV	ANA2	F585	38new	Laboratory D (UJV)	C	sBCV_C38new_1m_T150	sBCV_C38new_1m_T150_ANA2	-	29.66	30.165
307	BCV	ANA2	F585	38new	Laboratory D (UJV)	C	sBCV_C38new_1m_T150	sBCV_C38new_1m_T150_ANA2	-	30.67
308	BCV	ANA2	E631	39	Laboratory D (UJV)	C	sBCV_C39_12m_T90_IR	sBCV_C39_12m_T90_IR_ANA2	-	28.77	28.775
309	BCV	ANA2	E631	39	Laboratory D (UJV)	C	sBCV_C39_12m_T90_IR	sBCV_C39_12m_T90_IR_ANA2	-	28.78
310	BCV	ANA2	E630	40	Laboratory D (UJV)	C	sBCV_C40_12m_T90	sBCV_C40_12m_T90_ANA2	-	28.04	28.57
311	BCV	ANA2	E630	40	Laboratory D (UJV)	C	sBCV_C40_12m_T90	sBCV_C40_12m_T90_ANA2	-	29.1
312	BCV	ANA2	F237	46	Laboratory D (UJV)	C	pBCV_C46_12m_control	pBCV_C46_12m_control_ANA2	+	16.17	16.295
313	BCV	ANA2	F237	46	Laboratory D (UJV)	C	pBCV_C46_12m_control	pBCV_C46_12m_control_ANA2	+	16.42
314	BCV	ANA2	F134	43	Laboratory D (UJV)	C	pBCV_C43_12m_T90_IR	pBCV_C43_12m_T90_IR_ANA2	-	28.03	28.06
315	BCV	ANA2	F134	43	Laboratory D (UJV)	C	pBCV_C43_12m_T90_IR	pBCV_C43_12m_T90_IR_ANA2	-	28.09
316	BCV	ANA2	F140	44	Laboratory D (UJV)	C	pBCV_C44_12m_T90	pBCV_C44_12m_T90_ANA2	-	29.14	29.27
317	BCV	ANA2	F140	44	Laboratory D (UJV)	C	pBCV_C44_12m_T90	pBCV_C44_12m_T90_ANA2	-	29.4
318	BCV	ANA2	F131	41	Laboratory D (UJV)	C	pBCV_C41_12m_T150_IR	pBCV_C41_12m_T150_IR_ANA2	-	29.22	29.35
319	BCV	ANA2	F131	41	Laboratory D (UJV)	C	pBCV_C41_12m_T150_IR	pBCV_C41_12m_T150_IR_ANA2	-	29.48
320	BCV	ANA2	F133	42	Laboratory D (UJV)	C	pBCV_C42_12m_T150	pBCV_C42_12m_T150_ANA2	-	29.44	29.45
321	BCV	ANA2	F133	42	Laboratory D (UJV)	C	pBCV_C42_12m_T150	pBCV_C42_12m_T150_ANA2	-	29.46
322	BCV							_
323	BCV	PGM1	D592	20	Laboratory A +B (UJV)	A	cBCV_C20_6m_control	cBCV_C20_6m_control_PGM1	+	24.08	24.535
324	BCV	PGM1	D592	20	Laboratory A +B (UJV)	A	cBCV_C20_6m_control	cBCV_C20_6m_control_PGM1	+	24.99
325	BCV	PGM1	E416	21	Laboratory A +B (UJV)	A	cBCV_C21_9m_control	cBCV_C21_9m_control_PGM1	+	12.76	12.77
326	BCV	PGM1	E416	21	Laboratory A +B (UJV)	A	cBCV_C21_9m_control	cBCV_C21_9m_control_PGM1	+	12.78
327	BCV	PGM1	E723	22	Laboratory A +B (UJV)	A	cBCV_C22_12m_control	cBCV_C22_12m_control_PGM1	+	11.58	11.585
328	BCV	PGM1	E723	22	Laboratory A +B (UJV)	A	cBCV_C22_12m_control	cBCV_C22_12m_control_PGM1	+	11.59
329	BCV	PGM1	G79	23	Laboratory A +B (UJV)	A	cBCV_C23_18m_control	cBCV_C23_18m_control_PGM1	+	12.59	12.67
330	BCV	PGM1	G79	23	Laboratory A +B (UJV)	A	cBCV_C23_18m_control	cBCV_C23_18m_control_PGM1	+	12.75
331	BCV	PGM1	E444	12	Laboratory B (UJV)	A	cBCV_C12_9m_T90_IR	cBCV_C12_9m_T90_IR_PGM1	-	14.95	14.99
332	BCV	PGM1	E444	12	Laboratory B (UJV)	A	cBCV_C12_9m_T90_IR	cBCV_C12_9m_T90_IR_PGM1	-	15.03
333	BCV	PGM1	E730	14	Laboratory B (UJV)	A	cBCV_C14_12m_T90_IR	cBCV_C14_12m_T90_IR_PGM1	-	26.17	26.23
334	BCV	PGM1	E730	14	Laboratory B (UJV)	A	cBCV_C14_12m_T90_IR	cBCV_C14_12m_T90_IR_PGM1	-	26.29
335	BCV	PGM1	G63	16	Laboratory B (UJV)	A	cBCV_C16_18m_T90_IR	cBCV_C16_18m_T90_IR_PGM1	-	28.49	28.675
336	BCV	PGM1	G63	16	Laboratory B (UJV)	A	cBCV_C16_18m_T90_IR	cBCV_C16_18m_T90_IR_PGM1	-	28.86
337	BCV	PGM1	E441	13	Laboratory B (UJV)	A	cBCV_C13_9m_T90	cBCV_C13_9m_T90_PGM1	-	30.21	30.315
338	BCV	PGM1	E441	13	Laboratory B (UJV)	A	cBCV_C13_9m_T90	cBCV_C13_9m_T90_PGM1	-	30.42
339	BCV	PGM1	E732	15	Laboratory B (UJV)	A	cBCV_C15_12m_T90	cBCV_C15_12m_T90_PGM1	-	29	29.045
340	BCV	PGM1	E732	15	Laboratory B (UJV)	A	cBCV_C15_12m_T90	cBCV_C15_12m_T90_PGM1	-	29.09
341	BCV	PGM1	G61	17	Laboratory B (UJV)	A	cBCV_C17_18m_T90	cBCV_C17_18m_T90_PGM1	-	29.29	29.365
342	BCV	PGM1	G61	17	Laboratory B (UJV)	A	cBCV_C17_18m_T90	cBCV_C17_18m_T90_PGM1	-	29.44
343	BCV	PGM1	D659	1	Laboratory A (UJV)	A	cBCV_C1_6m_T150_IR	cBCV_C1_6m_T150_IR_PGM1	-	32.96	33.58
344	BCV	PGM1	D659	1	Laboratory A (UJV)	A	cBCV_C1_6m_T150_IR	cBCV_C1_6m_T150_IR_PGM1	-	34.2
345	BCV	PGM1	E447	3	Laboratory A (UJV)	A	cBCV_C3_9m_T150_IR	cBCV_C3_9m_T150_IR_PGM1	-	30.93	31.17
346	BCV	PGM1	E447	3	Laboratory A (UJV)	A	cBCV_C3_9m_T150_IR	cBCV_C3_9m_T150_IR_PGM1	-	31.41
347	BCV	PGM1	NA	5	Laboratory A (UJV)	A	cBCV_C5_12m_T150_IR	cBCV_C5_12m_T150_IR_PGM1	-	NA	NA
348	BCV	PGM1	NA	5	Laboratory A (UJV)	A	cBCV_C5_12m_T150_IR	cBCV_C5_12m_T150_IR_PGM1	-	NA
349	BCV	PGM1	G83	7	Laboratory A (UJV)	A	cBCV_C7_18m_T150_IR	cBCV_C7_18m_T150_IR_PGM1	-	26.52	26.72
350	BCV	PGM1	G83	7	Laboratory A (UJV)	A	cBCV_C7_18m_T150_IR	cBCV_C7_18m_T150_IR_PGM1	-	26.92
351	BCV	PGM1	D658	2	Laboratory A (UJV)	A	cBCV_C2_6m_T150	cBCV_C2_6m_T150_PGM1	-	33.91	34.365
352	BCV	PGM1	D658	2	Laboratory A (UJV)	A	cBCV_C2_6m_T150	cBCV_C2_6m_T150_PGM1	-	34.82
353	BCV	PGM1	E445	4	Laboratory A (UJV)	A	cBCV_C4_9m_T150	cBCV_C4_9m_T150_PGM1	-	16.09	16.105
354	BCV	PGM1	E445	4	Laboratory A (UJV)	A	cBCV_C4_9m_T150	cBCV_C4_9m_T150_PGM1	-	16.12
355	BCV	PGM1	E729	6	Laboratory A (UJV)	A	cBCV_C6_12m_T150	cBCV_C6_12m_T150_PGM1	+	14.45	14.56
356	BCV	PGM1	E729	6	Laboratory A (UJV)	A	cBCV_C6_12m_T150	cBCV_C6_12m_T150_PGM1	+	14.67
357	BCV	PGM1	G74	8	Laboratory A (UJV)	A	cBCV_C8_18m_T150	cBCV_C8_18m_T150_PGM1	-	38.73	39.365
358	BCV	PGM1	G74	8	Laboratory A (UJV)	A	cBCV_C8_18m_T150	cBCV_C8_18m_T150_PGM1	-	40
359	BCV	PGM1	E721	33	Laboratory C (UJV)		cBCV_C33_12m_control	cBCV_C33_12m_control_PGM1	+	12.1	12.16
360	BCV	PGM1	E721	33	Laboratory C (UJV)		cBCV_C33_12m_control	cBCV_C33_12m_control_PGM1	+	12.22
361	BCV	PGM1	G81	32	Laboratory C (UJV)		cBCV_C32_12m+6_control	cBCV_C32_12m+6_control_PGM1	+	11.46	11.505
362	BCV	PGM1	G81	32	Laboratory C (UJV)		cBCV_C32_12m+6_control	cBCV_C32_12m+6_control_PGM1	+	11.55
363	BCV	PGM1	E739	29	Laboratory C (UJV)		cBCV_C29_12m_T90_IR	cBCV_C29_12m_T90_IR_PGM1	-	28.16	28.355
364	BCV	PGM1	E739	29	Laboratory C (UJV)		cBCV_C29_12m_T90_IR	cBCV_C29_12m_T90_IR_PGM1	-	28.55
365	BCV	PGM1	G154	28	Laboratory C (UJV)		cBCV_C28_12+6m_T90_IR	cBCV_C28_12+6m_T90_IR_PGM1	-	28.42	28.66
366	BCV	PGM1	G154	28	Laboratory C (UJV)		cBCV_C28_12+6m_T90_IR	cBCV_C28_12+6m_T90_IR_PGM1	-	28.9
367	BCV	PGM1	E740	31	Laboratory C (UJV)		cBCV_C31_12m_T90	cBCV_C31_12m_T90_PGM1	-	28.44	28.515
368	BCV	PGM1	E740	31	Laboratory C (UJV)		cBCV_C31_12m_T90	cBCV_C31_12m_T90_PGM1	-	28.59
369	BCV	PGM1	G156	30	Laboratory C (UJV)		cBCV_C30_12m+6_T90	cBCV_C30_12m+6_T90_PGM1	-	28.48	28.64
370	BCV	PGM1	G156	30	Laboratory C (UJV)		cBCV_C30_12m+6_T90	cBCV_C30_12m+6_T90_PGM1	-	28.8
371	BCV	PGM1	E735	25	Laboratory C (UJV)		cBCV_C25_12m_T150_IR	cBCV_C25_12m_T150_IR_PGM1	-	28.83	28.92
372	BCV	PGM1	E735	25	Laboratory C (UJV)		cBCV_C25_12m_T150_IR	cBCV_C25_12m_T150_IR_PGM1	-	29.01
373	BCV	PGM1	G150	24	Laboratory C (UJV)		cBCV_C24_12m+6_T150_IR	cBCV_C24_12m+6_T150_IR_PGM1	-	28.69	29.195
374	BCV	PGM1	G150	24	Laboratory C (UJV)		cBCV_C24_12m+6_T150_IR	cBCV_C24_12m+6_T150_IR_PGM1	-	29.7
375	BCV	PGM1	E736	27	Laboratory C (UJV)		cBCV_C27_12m_T150	cBCV_C27_12m_T150_PGM1	-	28.71	28.905
376	BCV	PGM1	E736	27	Laboratory C (UJV)		cBCV_C27_12m_T150	cBCV_C27_12m_T150_PGM1	-	29.1
377	BCV	PGM1	G152	26	Laboratory C (UJV)		cBCV_C26_12m+6_T150	cBCV_C26_12m+6_T150_PGM1	-	28.63	28.675
378	BCV	PGM1	G152	26	Laboratory C (UJV)		cBCV_C26_12m+6_T150	cBCV_C26_12m+6_T150_PGM1	-	28.72
379	BCV	PGM1	F227	45	Laboratory D (UJV)		sBCV_C45_12m_control	sBCV_C45_12m_control_PGM1	+	19.12	19.12
380	BCV	PGM1	F227	45	Laboratory D (UJV)		sBCV_C45_12m_control	sBCV_C45_12m_control_PGM1	+	19.12
381	BCV	PGM1	E409	37	Laboratory D (UJV)		sBCV_C37_1m_T150_IR	sBCV_C37_1m_T150_IR_PGM1	-	28.85	28.955
382	BCV	PGM1	E409	37	Laboratory D (UJV)		sBCV_C37_1m_T150_IR	sBCV_C37_1m_T150_IR_PGM1	-	29.06
383	BCV	PGM1	F492	37new	Laboratory D (UJV)		sBCV_C37new_1m_T150_IR	sBCV_C37new_1m_T150_IR_PGM1	-	27.94	28.08
384	BCV	PGM1	F492	37new	Laboratory D (UJV)		sBCV_C37new_1m_T150_IR	sBCV_C37new_1m_T150_IR_PGM1	-	28.22
385	BCV	PGM1	E411	38old	Laboratory D (UJV)		sBCV_C38_1m_T150	sBCV_C38_1m_T150_PGM1	-	28.75	28.795
386	BCV	PGM1	E411	38old	Laboratory D (UJV)		sBCV_C38_1m_T150	sBCV_C38_1m_T150_PGM1	-	28.84
387	BCV	PGM1	F472	38new	Laboratory D (UJV)		sBCV_C38new_1m_T150	sBCV_C38new_1m_T150_PGM1	-	26.93	26.96
388	BCV	PGM1	F472	38new	Laboratory D (UJV)		sBCV_C38new_1m_T150	sBCV_C38new_1m_T150_PGM1	-	26.99
389	BCV	PGM1	F508	39	Laboratory D (UJV)		sBCV_C39_12m_T90_IR	sBCV_C39_12m_T90_IR_PGM1	-	27.98	28
390	BCV	PGM1	F508	39	Laboratory D (UJV)		sBCV_C39_12m_T90_IR	sBCV_C39_12m_T90_IR_PGM1	-	28.02
391	BCV	PGM1	F507	40	Laboratory D (UJV)		sBCV_C40_12m_T90	sBCV_C40_12m_T90_PGM1	-	28.31	28.465
392	BCV	PGM1	F507	40	Laboratory D (UJV)		sBCV_C40_12m_T90	sBCV_C40_12m_T90_PGM1	-	28.62
393	BCV	PGM1	F229	46	Laboratory D (UJV)		pBCV_C46_12m_control	pBCV_C46_12m_control_PGM1	+	27.46	27.475
394	BCV	PGM1	F229	46	Laboratory D (UJV)		pBCV_C46_12m_control	pBCV_C46_12m_control_PGM1	+	27.49
395	BCV	PGM1	F474	43	Laboratory D (UJV)		pBCV_C43_12m_T90_IR	pBCV_C43_12m_T90_IR_PGM1	-	27.82	27.87
396	BCV	PGM1	F474	43	Laboratory D (UJV)		pBCV_C43_12m_T90_IR	pBCV_C43_12m_T90_IR_PGM1	-	27.92
397	BCV	PGM1	F477	44	Laboratory D (UJV)		pBCV_C44_12m_T90	pBCV_C44_12m_T90_PGM1	-	29.43	29.475
398	BCV	PGM1	F477	44	Laboratory D (UJV)		pBCV_C44_12m_T90	pBCV_C44_12m_T90_PGM1	-	29.52
399	BCV	PGM1	F473	41	Laboratory D (UJV)		pBCV_C41_12m_T150_IR	pBCV_C41_12m_T150_IR_PGM1	-	28.72	28.99
400	BCV	PGM1	F473	41	Laboratory D (UJV)		pBCV_C41_12m_T150_IR	pBCV_C41_12m_T150_IR_PGM1	-	29.26
401	BCV	PGM1	F500	42	Laboratory D (UJV)		pBCV_C42_12m_T150	pBCV_C42_12m_T150_PGM1	-	28.84	28.915
402	BCV	PGM1	F500	42	Laboratory D (UJV)		pBCV_C42_12m_T150	pBCV_C42_12m_T150_PGM1	-	28.99
403	BCV	PGM2	D627	20	Laboratory A +B (UJV)	A	cBCV_C20_6m_control	cBCV_C20_6m_control_PGM2	+	12.46	12.46
404	BCV	PGM2	D627	20	Laboratory A +B (UJV)	A	cBCV_C20_6m_control	cBCV_C20_6m_control_PGM2	+	12.46
405	BCV	PGM2	E417	21	Laboratory A +B (UJV)	A	cBCV_C21_9m_control	cBCV_C21_9m_control_PGM2	+	11.52	11.565
406	BCV	PGM2	E417	21	Laboratory A +B (UJV)	A	cBCV_C21_9m_control	cBCV_C21_9m_control_PGM2	+	11.61
407	BCV	PGM2	E724	22	Laboratory A +B (UJV)	A	cBCV_C22_12m_control	cBCV_C22_12m_control_PGM2	+	11.52	11.53
408	BCV	PGM2	E724	22	Laboratory A +B (UJV)	A	cBCV_C22_12m_control	cBCV_C22_12m_control_PGM2	+	11.54
409	BCV	PGM2	G80	23	Laboratory A +B (UJV)	A	cBCV_C23_18m_control	cBCV_C23_18m_control_PGM2	+	11.63	11.78
410	BCV	PGM2	G80	23	Laboratory A +B (UJV)	A	cBCV_C23_18m_control	cBCV_C23_18m_control_PGM2	+	11.93
411	BCV	PGM2	E448	12	Laboratory B (UJV)	A	cBCV_C12_9m_T90_IR	cBCV_C12_9m_T90_IR_PGM2	+	21.02	21.08
412	BCV	PGM2	E448	12	Laboratory B (UJV)	A	cBCV_C12_9m_T90_IR	cBCV_C12_9m_T90_IR_PGM2	+	21.14
413	BCV	PGM2	E731	14	Laboratory B (UJV)	A	cBCV_C14_12m_T90_IR	cBCV_C14_12m_T90_IR_PGM2	-	27.47	27.57
414	BCV	PGM2	E731	14	Laboratory B (UJV)	A	cBCV_C14_12m_T90_IR	cBCV_C14_12m_T90_IR_PGM2	-	27.67
415	BCV	PGM2	G149	16	Laboratory B (UJV)	A	cBCV_C16_18m_T90_IR	cBCV_C16_18m_T90_IR_PGM2	-	28.03	28.375
416	BCV	PGM2	G149	16	Laboratory B (UJV)	A	cBCV_C16_18m_T90_IR	cBCV_C16_18m_T90_IR_PGM2	-	28.72
417	BCV	PGM2	E443	13	Laboratory B (UJV)	A	cBCV_C13_9m_T90	cBCV_C13_9m_T90_PGM2	-	31.16	31.475
418	BCV	PGM2	E443	13	Laboratory B (UJV)	A	cBCV_C13_9m_T90	cBCV_C13_9m_T90_PGM2	-	31.79
419	BCV	PGM2	E733	15	Laboratory B (UJV)	A	cBCV_C15_12m_T90	cBCV_C15_12m_T90_PGM2	-	28.89	29.095
420	BCV	PGM2	E733	15	Laboratory B (UJV)	A	cBCV_C15_12m_T90	cBCV_C15_12m_T90_PGM2	-	29.3
421	BCV	PGM2	G62	17	Laboratory B (UJV)	A	cBCV_C17_18m_T90	cBCV_C17_18m_T90_PGM2	-	28.96	29.05
422	BCV	PGM2	G62	17	Laboratory B (UJV)	A	cBCV_C17_18m_T90	cBCV_C17_18m_T90_PGM2	-	29.14
423	BCV	PGM2	D660	1	Laboratory A (UJV)	A	cBCV_C1_6m_T150_IR	cBCV_C1_6m_T150_IR_PGM2	-	28.25	28.405
424	BCV	PGM2	D660	1	Laboratory A (UJV)	A	cBCV_C1_6m_T150_IR	cBCV_C1_6m_T150_IR_PGM2	-	28.56
425	BCV	PGM2	E442	3	Laboratory A (UJV)	A	cBCV_C3_9m_T150_IR	cBCV_C3_9m_T150_IR_PGM2	-	33.62	33.785
426	BCV	PGM2	E442	3	Laboratory A (UJV)	A	cBCV_C3_9m_T150_IR	cBCV_C3_9m_T150_IR_PGM2	-	33.95
427	BCV	PGM2	NA	5	Laboratory A (UJV)	A	cBCV_C5_12m_T150_IR	cBCV_C5_12m_T150_IR_PGM2	-	NA	NA
428	BCV	PGM2	NA	5	Laboratory A (UJV)	A	cBCV_C5_12m_T150_IR	cBCV_C5_12m_T150_IR_PGM2	-	NA
429	BCV	PGM2	G84	7	Laboratory A (UJV)	A	cBCV_C7_18m_T150_IR	cBCV_C7_18m_T150_IR_PGM2	-	27.16	27.47
430	BCV	PGM2	G84	7	Laboratory A (UJV)	A	cBCV_C7_18m_T150_IR	cBCV_C7_18m_T150_IR_PGM2	-	27.78
431	BCV	PGM2	D661	2	Laboratory A (UJV)	A	cBCV_C2_6m_T150	cBCV_C2_6m_T150_PGM2	-	31.66	31.74
432	BCV	PGM2	D661	2	Laboratory A (UJV)	A	cBCV_C2_6m_T150	cBCV_C2_6m_T150_PGM2	-	31.82
433	BCV	PGM2	E446	4	Laboratory A (UJV)	A	cBCV_C4_9m_T150	cBCV_C4_9m_T150_PGM2	-	28.9	29.09
434	BCV	PGM2	E446	4	Laboratory A (UJV)	A	cBCV_C4_9m_T150	cBCV_C4_9m_T150_PGM2	-	29.28
435	BCV	PGM2	E728	6	Laboratory A (UJV)	A	cBCV_C6_12m_T150	cBCV_C6_12m_T150_PGM2	-	28	28.58
436	BCV	PGM2	E728	6	Laboratory A (UJV)	A	cBCV_C6_12m_T150	cBCV_C6_12m_T150_PGM2	-	29.16
437	BCV	PGM2	G148	8	Laboratory A (UJV)	A	cBCV_C8_18m_T150	cBCV_C8_18m_T150_PGM2	-	29.26	29.475
438	BCV	PGM2	G148	8	Laboratory A (UJV)	A	cBCV_C8_18m_T150	cBCV_C8_18m_T150_PGM2	-	29.69
439	BCV	PGM2	E722	33	Laboratory C (UJV)	B	cBCV_C33_12m_control	cBCV_C33_12m_control_PGM2	+	12.8	12.81
440	BCV	PGM2	E722	33	Laboratory C (UJV)	B	cBCV_C33_12m_control	cBCV_C33_12m_control_PGM2	+	12.82
441	BCV	PGM2	G82	32	Laboratory C (UJV)	B	cBCV_C32_12m+6_control	cBCV_C32_12m+6_control_PGM2	+	11.26	11.29
442	BCV	PGM2	G82	32	Laboratory C (UJV)	B	cBCV_C32_12m+6_control	cBCV_C32_12m+6_control_PGM2	+	11.32
443	BCV	PGM2	E738	29	Laboratory C (UJV)	B	cBCV_C29_12m_T90_IR	cBCV_C29_12m_T90_IR_PGM2	-	28.17	28.34
444	BCV	PGM2	E738	29	Laboratory C (UJV)	B	cBCV_C29_12m_T90_IR	cBCV_C29_12m_T90_IR_PGM2	-	28.51
445	BCV	PGM2	G155	28	Laboratory C (UJV)	B	cBCV_C28_12+6m_T90_IR	cBCV_C28_12+6m_T90_IR_PGM2	-	27.67	27.7
446	BCV	PGM2	G155	28	Laboratory C (UJV)	B	cBCV_C28_12+6m_T90_IR	cBCV_C28_12+6m_T90_IR_PGM2	-	27.73
447	BCV	PGM2	E741	31	Laboratory C (UJV)	B	cBCV_C31_12m_T90	cBCV_C31_12m_T90_PGM2	-	28.08	28.315
448	BCV	PGM2	E741	31	Laboratory C (UJV)	B	cBCV_C31_12m_T90	cBCV_C31_12m_T90_PGM2	-	28.55
449	BCV	PGM2	G157	30	Laboratory C (UJV)	B	cBCV_C30_12m+6_T90	cBCV_C30_12m+6_T90_PGM2	-	29.49	29.53
450	BCV	PGM2	G157	30	Laboratory C (UJV)	B	cBCV_C30_12m+6_T90	cBCV_C30_12m+6_T90_PGM2	-	29.57
451	BCV	PGM2	E734	25	Laboratory C (UJV)	B	cBCV_C25_12m_T150_IR	cBCV_C25_12m_T150_IR_PGM2	-	29.03	29.13
452	BCV	PGM2	E734	25	Laboratory C (UJV)	B	cBCV_C25_12m_T150_IR	cBCV_C25_12m_T150_IR_PGM2	-	29.23
453	BCV	PGM2	G151	24	Laboratory C (UJV)	B	cBCV_C24_12m+6_T150_IR	cBCV_C24_12m+6_T150_IR_PGM2	-	29.43	29.535
454	BCV	PGM2	G151	24	Laboratory C (UJV)	B	cBCV_C24_12m+6_T150_IR	cBCV_C24_12m+6_T150_IR_PGM2	-	29.64
455	BCV	PGM2	E737	27	Laboratory C (UJV)	B	cBCV_C27_12m_T150	cBCV_C27_12m_T150_PGM2	-	28.68	28.7
456	BCV	PGM2	E737	27	Laboratory C (UJV)	B	cBCV_C27_12m_T150	cBCV_C27_12m_T150_PGM2	-	28.72
457	BCV	PGM2	G153	26	Laboratory C (UJV)	B	cBCV_C26_12m+6_T150	cBCV_C26_12m+6_T150_PGM2	-	29.74	29.77
458	BCV	PGM2	G153	26	Laboratory C (UJV)	B	cBCV_C26_12m+6_T150	cBCV_C26_12m+6_T150_PGM2	-	29.8
459	BCV	PGM2	F228	45	Laboratory D (UJV)	C	sBCV_C45_12m_control	sBCV_C45_12m_control_PGM2	+	18.48	18.545
460	BCV	PGM2	F228	45	Laboratory D (UJV)	C	sBCV_C45_12m_control	sBCV_C45_12m_control_PGM2	+	18.61
461	BCV	PGM2	E413	37	Laboratory D (UJV)	C	sBCV_C37_1m_T150_IR	sBCV_C37_1m_T150_IR_PGM2	-	30.62	30.655
462	BCV	PGM2	E413	37	Laboratory D (UJV)	C	sBCV_C37_1m_T150_IR	sBCV_C37_1m_T150_IR_PGM2	-	30.69
463	BCV	PGM2	F498	37new	Laboratory D (UJV)	C	sBCV_C37new_1m_T150_IR	sBCV_C37new_1m_T150_IR_PGM2	-	28.97	28.98
464	BCV	PGM2	F498	37new	Laboratory D (UJV)	C	sBCV_C37new_1m_T150_IR	sBCV_C37new_1m_T150_IR_PGM2	-	28.99
465	BCV	PGM2	E410	38old	Laboratory D (UJV)	C	sBCV_C38_1m_T150	sBCV_C38_1m_T150_PGM2	-	28.72	29.195
466	BCV	PGM2	E410	38old	Laboratory D (UJV)	C	sBCV_C38_1m_T150	sBCV_C38_1m_T150_PGM2	-	29.67
467	BCV	PGM2	F471	38new	Laboratory D (UJV)	C	sBCV_C38new_1m_T150	sBCV_C38new_1m_T150_PGM2	-	28.65	28.66
468	BCV	PGM2	F471	38new	Laboratory D (UJV)	C	sBCV_C38new_1m_T150	sBCV_C38new_1m_T150_PGM2	-	28.67
469	BCV	PGM2	F509	39	Laboratory D (UJV)	C	sBCV_C39_12m_T90_IR	sBCV_C39_12m_T90_IR_PGM2	-	27.52	27.565
470	BCV	PGM2	F509	39	Laboratory D (UJV)	C	sBCV_C39_12m_T90_IR	sBCV_C39_12m_T90_IR_PGM2	-	27.61
471	BCV	PGM2	F506	40	Laboratory D (UJV)	C	sBCV_C40_12m_T90	sBCV_C40_12m_T90_PGM2	-	27.97	27.985
472	BCV	PGM2	F506	40	Laboratory D (UJV)	C	sBCV_C40_12m_T90	sBCV_C40_12m_T90_PGM2	-	28
473	BCV	PGM2	F230	46	Laboratory D (UJV)	C	pBCV_C46_12m_control	pBCV_C46_12m_control_PGM2	+	21.77	21.805
474	BCV	PGM2	F230	46	Laboratory D (UJV)	C	pBCV_C46_12m_control	pBCV_C46_12m_control_PGM2	+	21.84
475	BCV	PGM2	F475	43	Laboratory D (UJV)	C	pBCV_C43_12m_T90_IR	pBCV_C43_12m_T90_IR_PGM2	-	27.15	27.225
476	BCV	PGM2	F475	43	Laboratory D (UJV)	C	pBCV_C43_12m_T90_IR	pBCV_C43_12m_T90_IR_PGM2	-	27.3
477	BCV	PGM2	F476	44	Laboratory D (UJV)	C	pBCV_C44_12m_T90	pBCV_C44_12m_T90_PGM2	-	29.06	29.155
478	BCV	PGM2	F476	44	Laboratory D (UJV)	C	pBCV_C44_12m_T90	pBCV_C44_12m_T90_PGM2	-	29.25
479	BCV	PGM2	F499	41	Laboratory D (UJV)	C	pBCV_C41_12m_T150_IR	pBCV_C41_12m_T150_IR_PGM2	-	26.62	26.625
480	BCV	PGM2	F499	41	Laboratory D (UJV)	C	pBCV_C41_12m_T150_IR	pBCV_C41_12m_T150_IR_PGM2	-	26.63
481	BCV	PGM2	F497	42	Laboratory D (UJV)	C	pBCV_C42_12m_T150	pBCV_C42_12m_T150_PGM2	-	28.42	28.735
482	BCV	PGM2	F497	42	Laboratory D (UJV)	C	pBCV_C42_12m_T150	pBCV_C42_12m_T150_PGM2	-	29.05
	BCV							_
	BCV							_
	BCV							_
	BCV							_
	BCV							_
	BCV							_
	BCV							_
	BCV							_
	BCV							_
	BCV							_
	BCV							_
	BCV							_
	BCV							_
	BCV							_
	BCV							_
	BCV							_
	BCV							_
	BCV							_
	BCV							_
	BCV							_
	BCV							_
	BCV							_
	BCV							_
	BCV							_
	BCV							_
	BCV							_
	BCV							_
	BCV							_
	BCV							_
	BCV							_
	BCV							_
	BCV							_
	BCV							_
	BCV							_
	BCV							_
	BCV							_
	BCV							_
	BCV							_
	BCV							_
	BCV							_
	BCV							_
	BCV							_
	BCV							_
	BCV							_
	BCV							_
	BCV							_
	BCV							_
	BCV							_
	BCV							_
	BCV							_
	BCV							_
	BCV							_
	BCV							_
	BCV							_
	BCV							_
	BCV							_
	BCV							_
	BCV							_
	BCV							_
	BCV							_
	BCV							_
	BCV							_
	BCV							_
	BCV							_
	BCV							_
	BCV							_
	BCV							_
	BCV							_
	BCV							_
	BCV							_
	BCV							_
	BCV							_
	BCV							_
	BCV							_
	BCV							_
	BCV							_

## Sheet: Long term - MX80 cultures
Order	Bentonite	Media Type	Extraction	Cell/Sample number	Experiment	Updated set	Sample name	Manuscript name	LD	Cq	Mean
1	MX-80	AE1	F869	11	Laboratory A (UJV)	A	cMX80_C11_18m_control	cMX80_C11_18m_control_AE1	+	9.09	9.115
2	MX-80	AE1	F869	11	Laboratory A (UJV)	A	cMX80_C11_18m_control	cMX80_C11_18m_control_AE1	+	9.14
3	MX-80	AE1	F943	18	Laboratory A (UJV)	A	cMX80_C18_18m_T90_IR	cMX80_C18_18m_T90_IR_AE1	-	28.96	29.215
4	MX-80	AE1	F943	18	Laboratory A (UJV)	A	cMX80_C18_18m_T90_IR	cMX80_C18_18m_T90_IR_AE1	-	29.47
5	MX-80	AE1	F945	19	Laboratory A (UJV)	A	cMX80_C19_18m_T90	cMX80_C19_18m_T90_AE1	-	28.92	28.95
6	MX-80	AE1	F945	19	Laboratory A (UJV)	A	cMX80_C19_18m_T90	cMX80_C19_18m_T90_AE1	-	28.98
7	MX-80	AE1	F935	9	Laboratory A (UJV)	A	cMX80_C9_18m_T150_IR	cMX80_C9_18m_T150_IR_AE1	-	29.57	29.665
8	MX-80	AE1	F935	9	Laboratory A (UJV)	A	cMX80_C9_18m_T150_IR	cMX80_C9_18m_T150_IR_AE1	-	29.76
9	MX-80	AE1	F937	10	Laboratory A (UJV)	A	cMX80_C10_18m_T150	cMX80_C10_18m_T150_AE1	-	40	40
10	MX-80	AE1	F937	10	Laboratory A (UJV)	A	cMX80_C10_18m_T150	cMX80_C10_18m_T150_AE1	-	40
11	MX-80	AE1	E838	36	Laboratory C (UJV)	B	cMX80_C36_12m_control	cMX80_C36_12m_control_AE1	+	9.49	9.515
12	MX-80	AE1	E838	36	Laboratory C (UJV)	B	cMX80_C36_12m_control	cMX80_C36_12m_control_AE1	+	9.54
13	MX-80	AE1	F581	34	Laboratory C (UJV)	B	cMX80_C34_12m_T90_IR	cMX80_C34_12m_T90_IR_AE1	-	27.8	27.945
14	MX-80	AE1	F581	34	Laboratory C (UJV)	B	cMX80_C34_12m_T90_IR	cMX80_C34_12m_T90_IR_AE1	-	28.09
15	MX-80	AE1	F582	35	Laboratory C (UJV)	B	cMX80_C35_12m_T90	cMX80_C35_12m_T90_AE1	-	28.3	28.35
16	MX-80	AE1	F582	35	Laboratory C (UJV)	B	cMX80_C35_12m_T90	cMX80_C35_12m_T90_AE1	-	28.4
17	MX-80	AE1	F29	55	Laboratory D (UJV)	C	sMX80_C55_12m_Control	sMX80_C55_12m_Control_AE1	+	10.19	10.205
18	MX-80	AE1	F29	55	Laboratory D (UJV)	C	sMX80_C55_12m_Control	sMX80_C55_12m_Control_AE1	+	10.22
19	MX-80	AE1	F575	49	Laboratory D (UJV)	C	sMX80_C49_12m_T90_IR	sMX80_C49_12m_T90_IR_AE1	-	28.2	28.42
20	MX-80	AE1	F575	49	Laboratory D (UJV)	C	sMX80_C49_12m_T90_IR	sMX80_C49_12m_T90_IR_AE1	-	28.64
21	MX-80	AE1	F578	50	Laboratory D (UJV)	C	sMX80_C50_12m_T90	sMX80_C50_12m_T90_AE1	-	28.85	28.88
22	MX-80	AE1	F578	50	Laboratory D (UJV)	C	sMX80_C50_12m_T90	sMX80_C50_12m_T90_AE1	-	28.91
23	MX-80	AE1	NA	47x	Laboratory D (UJV)	C	sMX80_C47x_1m_T150_IR	sMX80_C47x_1m_T150_IR_AE1	NA		NA
24	MX-80	AE1	NA	47x	Laboratory D (UJV)	C	sMX80_C47x_1m_T150_IR	sMX80_C47x_1m_T150_IR_AE1	NA
25	MX-80	AE1	F718	47	Laboratory D (UJV)	C	sMX80_C47_1m_T150_IR	sMX80_C47_1m_T150_IR_AE1	-	29.4	29.45
26	MX-80	AE1	F718	47	Laboratory D (UJV)	C	sMX80_C47_1m_T150_IR	sMX80_C47_1m_T150_IR_AE1	-	29.5
27	MX-80	AE1	E429	48	Laboratory D (UJV)	C	sMX80_C48_1m_T150	sMX80_C48_1m_T150_AE1	-	27.62	27.69
28	MX-80	AE1	E429	48	Laboratory D (UJV)	C	sMX80_C48_1m_T150	sMX80_C48_1m_T150_AE1	-	27.76
29	MX-80	AE1	F31	56	Laboratory D (UJV)	C	pMX80_C56_12m_Control	pMX80_C56_12m_Control_AE1	+	10.64	10.67
30	MX-80	AE1	F31	56	Laboratory D (UJV)	C	pMX80_C56_12m_Control	pMX80_C56_12m_Control_AE1	+	10.7
31	MX-80	AE1	F461	53	Laboratory D (UJV)	C	pMX80_C53_12m_T90_IR	pMX80_C53_12m_T90_IR_AE1	-	29.63	29.765
32	MX-80	AE1	F461	53	Laboratory D (UJV)	C	pMX80_C53_12m_T90_IR	pMX80_C53_12m_T90_IR_AE1	-	29.9
33	MX-80	AE1	F207	54	Laboratory D (UJV)	C	pMX80_C54_12m_T90	pMX80_C54_12m_T90_AE1	-	29.83	30.2
34	MX-80	AE1	F207	54	Laboratory D (UJV)	C	pMX80_C54_12m_T90	pMX80_C54_12m_T90_AE1	-	30.57
35	MX-80	AE1	F210	51	Laboratory D (UJV)	C	pMX80_C51_12m_T150_IR	pMX80_C51_12m_T150_IR_AE1	-	30.3	30.615
36	MX-80	AE1	F210	51	Laboratory D (UJV)	C	pMX80_C51_12m_T150_IR	pMX80_C51_12m_T150_IR_AE1	-	30.93
37	MX-80	AE1	F211	52	Laboratory D (UJV)	C	pMX80_C52_12m_T150	pMX80_C52_12m_T150_AE1	-	34.52	34.78
38	MX-80	AE1	F211	52	Laboratory D (UJV)	C	pMX80_C52_12m_T150	pMX80_C52_12m_T150_AE1	-	35.04
39	MX-80	AE2	F870	11	Laboratory A (UJV)	A	cMX80_C11_18m_control	cMX80_C11_18m_control_AE2	+	8.49	8.565
40	MX-80	AE2	F870	11	Laboratory A (UJV)	A	cMX80_C11_18m_control	cMX80_C11_18m_control_AE2	+	8.64
41	MX-80	AE2	F944	18	Laboratory A (UJV)	A	cMX80_C18_18m_T90_IR	cMX80_C18_18m_T90_IR_AE2	-	29.87	29.955
42	MX-80	AE2	F944	18	Laboratory A (UJV)	A	cMX80_C18_18m_T90_IR	cMX80_C18_18m_T90_IR_AE2	-	30.04
43	MX-80	AE2	F946	19	Laboratory A (UJV)	A	cMX80_C19_18m_T90	cMX80_C19_18m_T90_AE2	-	29.1	29.1
44	MX-80	AE2	F946	19	Laboratory A (UJV)	A	cMX80_C19_18m_T90	cMX80_C19_18m_T90_AE2	-	29.1
45	MX-80	AE2	F936	9	Laboratory A (UJV)	A	cMX80_C9_18m_T150_IR	cMX80_C9_18m_T150_IR_AE2	-	29.05	29.115
46	MX-80	AE2	F936	9	Laboratory A (UJV)	A	cMX80_C9_18m_T150_IR	cMX80_C9_18m_T150_IR_AE2	-	29.18
47	MX-80	AE2	F938	10	Laboratory A (UJV)	A	cMX80_C10_18m_T150	cMX80_C10_18m_T150_AE2	-	29.46	29.53
48	MX-80	AE2	F938	10	Laboratory A (UJV)	A	cMX80_C10_18m_T150	cMX80_C10_18m_T150_AE2	-	29.6
49	MX-80	AE2	E839	36	Laboratory C (UJV)	B	cMX80_C36_12m_control	cMX80_C36_12m_control_AE2	+	10.04	10.05
50	MX-80	AE2	E839	36	Laboratory C (UJV)	B	cMX80_C36_12m_control	cMX80_C36_12m_control_AE2	+	10.06
51	MX-80	AE2	F583	34	Laboratory C (UJV)	B	cMX80_C34_12m_T90_IR	cMX80_C34_12m_T90_IR_AE2	-	28.9	28.95
52	MX-80	AE2	F583	34	Laboratory C (UJV)	B	cMX80_C34_12m_T90_IR	cMX80_C34_12m_T90_IR_AE2	-	29
53	MX-80	AE2	F584	35	Laboratory C (UJV)	B	cMX80_C35_12m_T90	cMX80_C35_12m_T90_AE2	-	28.93	28.93
54	MX-80	AE2	F584	35	Laboratory C (UJV)	B	cMX80_C35_12m_T90	cMX80_C35_12m_T90_AE2	-	28.93
55	MX-80	AE2	F208	55	Laboratory D (UJV)	C	sMX80_C55_12m_Control	sMX80_C55_12m_Control_AE2	-	32.47	32.545
56	MX-80	AE2	F208	55	Laboratory D (UJV)	C	sMX80_C55_12m_Control	sMX80_C55_12m_Control_AE2	-	32.62
57	MX-80	AE2	F576	49	Laboratory D (UJV)	C	sMX80_C49_12m_T90_IR	sMX80_C49_12m_T90_IR_AE2	-	28.58	28.79
58	MX-80	AE2	F576	49	Laboratory D (UJV)	C	sMX80_C49_12m_T90_IR	sMX80_C49_12m_T90_IR_AE2	-	29
59	MX-80	AE2	F574	50	Laboratory D (UJV)	C	sMX80_C50_12m_T90	sMX80_C50_12m_T90_AE2	-	29.01	29.065
60	MX-80	AE2	F574	50	Laboratory D (UJV)	C	sMX80_C50_12m_T90	sMX80_C50_12m_T90_AE2	-	29.12
61	MX-80	AE2	NA	47x	Laboratory D (UJV)	C	sMX80_C47x_1m_T150_IR	sMX80_C47x_1m_T150_IR_AE2	NA		NA
62	MX-80	AE2	NA	47x	Laboratory D (UJV)	C	sMX80_C47x_1m_T150_IR	sMX80_C47x_1m_T150_IR_AE2	NA
63	MX-80	AE2	F717	47	Laboratory D (UJV)	C	sMX80_C47_1m_T150_IR	sMX80_C47_1m_T150_IR_AE2	-	28.19	28.24
64	MX-80	AE2	F717	47	Laboratory D (UJV)	C	sMX80_C47_1m_T150_IR	sMX80_C47_1m_T150_IR_AE2	-	28.29
65	MX-80	AE2	E440	48	Laboratory D (UJV)	C	sMX80_C48_1m_T150	sMX80_C48_1m_T150_AE2	-	29.76	29.81
66	MX-80	AE2	E440	48	Laboratory D (UJV)	C	sMX80_C48_1m_T150	sMX80_C48_1m_T150_AE2	-	29.86
67	MX-80	AE2	F30	56	Laboratory D (UJV)	C	pMX80_C56_12m_Control	pMX80_C56_12m_Control_AE2	+	12.41	12.46
68	MX-80	AE2	F30	56	Laboratory D (UJV)	C	pMX80_C56_12m_Control	pMX80_C56_12m_Control_AE2	+	12.51
69	MX-80	AE2	F205	53	Laboratory D (UJV)	C	pMX80_C53_12m_T90_IR	pMX80_C53_12m_T90_IR_AE2	-	28.94	29.415
70	MX-80	AE2	F205	53	Laboratory D (UJV)	C	pMX80_C53_12m_T90_IR	pMX80_C53_12m_T90_IR_AE2	-	29.89
71	MX-80	AE2	F206	54	Laboratory D (UJV)	C	pMX80_C54_12m_T90	pMX80_C54_12m_T90_AE2	-	28.91	29.335
72	MX-80	AE2	F206	54	Laboratory D (UJV)	C	pMX80_C54_12m_T90	pMX80_C54_12m_T90_AE2	-	29.76
73	MX-80	AE2	F209	51	Laboratory D (UJV)	C	pMX80_C51_12m_T150_IR	pMX80_C51_12m_T150_IR_AE2	-	29.61	29.71
74	MX-80	AE2	F209	51	Laboratory D (UJV)	C	pMX80_C51_12m_T150_IR	pMX80_C51_12m_T150_IR_AE2	-	29.81
75	MX-80	AE2	F204	52	Laboratory D (UJV)	C	pMX80_C52_12m_T150	pMX80_C52_12m_T150_AE2	-	29.41	29.535
76	MX-80	AE2	F204	52	Laboratory D (UJV)	C	pMX80_C52_12m_T150	pMX80_C52_12m_T150_AE2	-	29.66
77	MX-80	ANA1	F996	11	Laboratory A (UJV)	A	cMX80_C11_18m_control	cMX80_C11_18m_control_ANA1	+	10.32	10.325
78	MX-80	ANA1	F996	11	Laboratory A (UJV)	A	cMX80_C11_18m_control	cMX80_C11_18m_control_ANA1	+	10.33
79	MX-80	ANA1	G58	18	Laboratory A (UJV)	A	cMX80_C18_18m_T90_IR	cMX80_C18_18m_T90_IR_ANA1	-	28.74	28.765
80	MX-80	ANA1	G58	18	Laboratory A (UJV)	A	cMX80_C18_18m_T90_IR	cMX80_C18_18m_T90_IR_ANA1	-	28.79
81	MX-80	ANA1	F961	19	Laboratory A (UJV)	A	cMX80_C19_18m_T90	cMX80_C19_18m_T90_ANA1	-	28.77	29.095
82	MX-80	ANA1	F961	19	Laboratory A (UJV)	A	cMX80_C19_18m_T90	cMX80_C19_18m_T90_ANA1	-	29.42
83	MX-80	ANA1	G73	9	Laboratory A (UJV)	A	cMX80_C9_18m_T150_IR	cMX80_C9_18m_T150_IR_ANA1	-	27.19	27.33
84	MX-80	ANA1	G73	9	Laboratory A (UJV)	A	cMX80_C9_18m_T150_IR	cMX80_C9_18m_T150_IR_ANA1	-	27.47
85	MX-80	ANA1	F956	10	Laboratory A (UJV)	A	cMX80_C10_18m_T150	cMX80_C10_18m_T150_ANA1	-	29.24	29.38
86	MX-80	ANA1	F956	10	Laboratory A (UJV)	A	cMX80_C10_18m_T150	cMX80_C10_18m_T150_ANA1	-	29.52
87	MX-80	ANA1	E725	36	Laboratory C (UJV)	B	cMX80_C36_12m_control	cMX80_C36_12m_control_ANA1	+	9.49	9.515
88	MX-80	ANA1	E725	36	Laboratory C (UJV)	B	cMX80_C36_12m_control	cMX80_C36_12m_control_ANA1	+	9.54
89	MX-80	ANA1	NA	34	Laboratory C (UJV)	B	cMX80_C34_12m_T90_IR	cMX80_C34_12m_T90_IR_ANA1	-	NA	NA
90	MX-80	ANA1	NA	34	Laboratory C (UJV)	B	cMX80_C34_12m_T90_IR	cMX80_C34_12m_T90_IR_ANA1	-	NA
91	MX-80	ANA1	E742	35	Laboratory C (UJV)	B	cMX80_C35_12m_T90	cMX80_C35_12m_T90_ANA1	-	28.21	28.435
92	MX-80	ANA1	E742	35	Laboratory C (UJV)	B	cMX80_C35_12m_T90	cMX80_C35_12m_T90_ANA1	-	28.66
93	MX-80	ANA1	F239	55	Laboratory D (UJV)	C	sMX80_C55_12m_Control	sMX80_C55_12m_Control_ANA1	+	11.57	11.63
94	MX-80	ANA1	F239	55	Laboratory D (UJV)	C	sMX80_C55_12m_Control	sMX80_C55_12m_Control_ANA1	+	11.69
95	MX-80	ANA1	F580	49	Laboratory D (UJV)	C	sMX80_C49_12m_T90_IR	sMX80_C49_12m_T90_IR_ANA1	-	28.81	28.97
96	MX-80	ANA1	F580	49	Laboratory D (UJV)	C	sMX80_C49_12m_T90_IR	sMX80_C49_12m_T90_IR_ANA1	-	29.13
97	MX-80	ANA1	E628	50	Laboratory D (UJV)	C	sMX80_C50_12m_T90	sMX80_C50_12m_T90_ANA1	-	29.54	29.665
98	MX-80	ANA1	E628	50	Laboratory D (UJV)	C	sMX80_C50_12m_T90	sMX80_C50_12m_T90_ANA1	-	29.79
99	MX-80	ANA1	NA	47x	Laboratory D (UJV)	C	sMX80_C47x_1m_T150_IR	sMX80_C47x_1m_T150_IR_ANA1	NA		NA
100	MX-80	ANA1	NA	47x	Laboratory D (UJV)	C	sMX80_C47x_1m_T150_IR	sMX80_C47x_1m_T150_IR_ANA1	NA
101	MX-80	ANA1	F510	47	Laboratory D (UJV)	C	sMX80_C47_1m_T150_IR	sMX80_C47_1m_T150_IR_ANA1	-	28.83	29.005
102	MX-80	ANA1	F510	47	Laboratory D (UJV)	C	sMX80_C47_1m_T150_IR	sMX80_C47_1m_T150_IR_ANA1	-	29.18
103	MX-80	ANA1	E154	48	Laboratory D (UJV)	C	sMX80_C48_1m_T150	sMX80_C48_1m_T150_ANA1	-	25.94	26.005
104	MX-80	ANA1	E154	48	Laboratory D (UJV)	C	sMX80_C48_1m_T150	sMX80_C48_1m_T150_ANA1	-	26.07
105	MX-80	ANA1	F242	56	Laboratory D (UJV)	C	pMX80_C56_12m_Control	pMX80_C56_12m_Control_ANA1	+	11.63	11.66
106	MX-80	ANA1	F242	56	Laboratory D (UJV)	C	pMX80_C56_12m_Control	pMX80_C56_12m_Control_ANA1	+	11.69
107	MX-80	ANA1	F145	53	Laboratory D (UJV)	C	pMX80_C53_12m_T90_IR	pMX80_C53_12m_T90_IR_ANA1	-	30	30.115
108	MX-80	ANA1	F145	53	Laboratory D (UJV)	C	pMX80_C53_12m_T90_IR	pMX80_C53_12m_T90_IR_ANA1	-	30.23
109	MX-80	ANA1	F138	54	Laboratory D (UJV)	C	pMX80_C54_12m_T90	pMX80_C54_12m_T90_ANA1	-	28.77	28.805
110	MX-80	ANA1	F138	54	Laboratory D (UJV)	C	pMX80_C54_12m_T90	pMX80_C54_12m_T90_ANA1	-	28.84
111	MX-80	ANA1	F136	51	Laboratory D (UJV)	C	pMX80_C51_12m_T150_IR	pMX80_C51_12m_T150_IR_ANA1	-	28.89	29.17
112	MX-80	ANA1	F136	51	Laboratory D (UJV)	C	pMX80_C51_12m_T150_IR	pMX80_C51_12m_T150_IR_ANA1	-	29.45
113	MX-80	ANA1	F142	52	Laboratory D (UJV)	C	pMX80_C52_12m_T150	pMX80_C52_12m_T150_ANA1	-	29.58	29.645
114	MX-80	ANA1	F142	52	Laboratory D (UJV)	C	pMX80_C52_12m_T150	pMX80_C52_12m_T150_ANA1	-	29.71
115	MX-80	ANA2	F997	11	Laboratory A (UJV)	A	cMX80_C11_18m_control	cMX80_C11_18m_control_ANA2	+	11.9	11.97
116	MX-80	ANA2	F997	11	Laboratory A (UJV)	A	cMX80_C11_18m_control	cMX80_C11_18m_control_ANA2	+	12.04
117	MX-80	ANA2	G59	18	Laboratory A (UJV)	A	cMX80_C18_18m_T90_IR	cMX80_C18_18m_T90_IR_ANA2	-	34.57	35.815
118	MX-80	ANA2	G59	18	Laboratory A (UJV)	A	cMX80_C18_18m_T90_IR	cMX80_C18_18m_T90_IR_ANA2	-	37.06
119	MX-80	ANA2	F962	19	Laboratory A (UJV)	A	cMX80_C19_18m_T90	cMX80_C19_18m_T90_ANA2	-	29.15	29.29
120	MX-80	ANA2	F962	19	Laboratory A (UJV)	A	cMX80_C19_18m_T90	cMX80_C19_18m_T90_ANA2	-	29.43
121	MX-80	ANA2	F955	9	Laboratory A (UJV)	A	cMX80_C9_18m_T150_IR	cMX80_C9_18m_T150_IR_ANA2	-	29.6	29.615
122	MX-80	ANA2	F955	9	Laboratory A (UJV)	A	cMX80_C9_18m_T150_IR	cMX80_C9_18m_T150_IR_ANA2	-	29.63
123	MX-80	ANA2	F957	10	Laboratory A (UJV)	A	cMX80_C10_18m_T150	cMX80_C10_18m_T150_ANA2	-	29.16	29.52
124	MX-80	ANA2	F957	10	Laboratory A (UJV)	A	cMX80_C10_18m_T150	cMX80_C10_18m_T150_ANA2	-	29.88
125	MX-80	ANA2	E726	36	Laboratory C (UJV)	B	cMX80_C36_12m_control	cMX80_C36_12m_control_ANA2	+	11.29	11.36
126	MX-80	ANA2	E726	36	Laboratory C (UJV)	B	cMX80_C36_12m_control	cMX80_C36_12m_control_ANA2	+	11.43
127	MX-80	ANA2	F127	34	Laboratory C (UJV)	B	cMX80_C34_12m_T90_IR	cMX80_C34_12m_T90_IR_ANA2	-	29.73	29.88
128	MX-80	ANA2	F127	34	Laboratory C (UJV)	B	cMX80_C34_12m_T90_IR	cMX80_C34_12m_T90_IR_ANA2	-	30.03
129	MX-80	ANA2	E743	35	Laboratory C (UJV)	B	cMX80_C35_12m_T90	cMX80_C35_12m_T90_ANA2	-	28.16	28.45
130	MX-80	ANA2	E743	35	Laboratory C (UJV)	B	cMX80_C35_12m_T90	cMX80_C35_12m_T90_ANA2	-	28.74
131	MX-80	ANA2	F240	55	Laboratory D (UJV)	C	sMX80_C55_12m_Control	sMX80_C55_12m_Control_ANA2	+	9.68	9.71
132	MX-80	ANA2	F240	55	Laboratory D (UJV)	C	sMX80_C55_12m_Control	sMX80_C55_12m_Control_ANA2	+	9.74
133	MX-80	ANA2	F571	49	Laboratory D (UJV)	C	sMX80_C49_12m_T90_IR	sMX80_C49_12m_T90_IR_ANA2	-	29.18	29.38
134	MX-80	ANA2	F571	49	Laboratory D (UJV)	C	sMX80_C49_12m_T90_IR	sMX80_C49_12m_T90_IR_ANA2	-	29.58
135	MX-80	ANA2	E629	50	Laboratory D (UJV)	C	sMX80_C50_12m_T90	sMX80_C50_12m_T90_ANA2	-	29.42	29.535
136	MX-80	ANA2	E629	50	Laboratory D (UJV)	C	sMX80_C50_12m_T90	sMX80_C50_12m_T90_ANA2	-	29.65
137	MX-80	ANA2	NA	47x	Laboratory D (UJV)	C	sMX80_C47x_1m_T150_IR	sMX80_C47x_1m_T150_IR_ANA2	NA		NA
138	MX-80	ANA2	NA	47x	Laboratory D (UJV)	C	sMX80_C47x_1m_T150_IR	sMX80_C47x_1m_T150_IR_ANA2	NA
139	MX-80	ANA2	F463	47	Laboratory D (UJV)	C	sMX80_C47_1m_T150_IR	sMX80_C47_1m_T150_IR_ANA2	-	27.79	27.99
140	MX-80	ANA2	F463	47	Laboratory D (UJV)	C	sMX80_C47_1m_T150_IR	sMX80_C47_1m_T150_IR_ANA2	-	28.19
141	MX-80	ANA2	E155	48	Laboratory D (UJV)	C	sMX80_C48_1m_T150	sMX80_C48_1m_T150_ANA2	-	27.8	27.87
142	MX-80	ANA2	E155	48	Laboratory D (UJV)	C	sMX80_C48_1m_T150	sMX80_C48_1m_T150_ANA2	-	27.94
143	MX-80	ANA2	F241	56	Laboratory D (UJV)	C	pMX80_C56_12m_Control	pMX80_C56_12m_Control_ANA2	+	10.1	10.16
144	MX-80	ANA2	F241	56	Laboratory D (UJV)	C	pMX80_C56_12m_Control	pMX80_C56_12m_Control_ANA2	+	10.22
145	MX-80	ANA2	F137	53	Laboratory D (UJV)	C	pMX80_C53_12m_T90_IR	pMX80_C53_12m_T90_IR_ANA2	-	28.3	28.41
146	MX-80	ANA2	F137	53	Laboratory D (UJV)	C	pMX80_C53_12m_T90_IR	pMX80_C53_12m_T90_IR_ANA2	-	28.52
147	MX-80	ANA2	NA	54	Laboratory D (UJV)	C	pMX80_C54_12m_T90	pMX80_C54_12m_T90_ANA2	-	NA	NA
148	MX-80	ANA2	NA	54	Laboratory D (UJV)	C	pMX80_C54_12m_T90	pMX80_C54_12m_T90_ANA2	-	NA
149	MX-80	ANA2	F144	51	Laboratory D (UJV)	C	pMX80_C51_12m_T150_IR	pMX80_C51_12m_T150_IR_ANA2	-	29.65	29.765
150	MX-80	ANA2	F144	51	Laboratory D (UJV)	C	pMX80_C51_12m_T150_IR	pMX80_C51_12m_T150_IR_ANA2	-	29.88
151	MX-80	ANA2	F587	52	Laboratory D (UJV)	C	pMX80_C52_12m_T150	pMX80_C52_12m_T150_ANA2	-	28.96	29.055
152	MX-80	ANA2	F587	52	Laboratory D (UJV)	C	pMX80_C52_12m_T150	pMX80_C52_12m_T150_ANA2	-	29.15
153	MX-80	PGM1	G77	11	Laboratory A (UJV)	A	cMX80_C11_18m_control	cMX80_C11_18m_control_PGM1	+	11.1	11.11
154	MX-80	PGM1	G77	11	Laboratory A (UJV)	A	cMX80_C11_18m_control	cMX80_C11_18m_control_PGM1	+	11.12
155	MX-80	PGM1	G89	18	Laboratory A (UJV)	A	cMX80_C18_18m_T90_IR	cMX80_C18_18m_T90_IR_PGM1	-	20.54	20.58
156	MX-80	PGM1	G89	18	Laboratory A (UJV)	A	cMX80_C18_18m_T90_IR	cMX80_C18_18m_T90_IR_PGM1	-	20.62
157	MX-80	PGM1	G91	19	Laboratory A (UJV)	A	cMX80_C19_18m_T90	cMX80_C19_18m_T90_PGM1	-	28.11	28.175
158	MX-80	PGM1	G91	19	Laboratory A (UJV)	A	cMX80_C19_18m_T90	cMX80_C19_18m_T90_PGM1	-	28.24
159	MX-80	PGM1	G85	9	Laboratory A (UJV)	A	cMX80_C9_18m_T150_IR	cMX80_C9_18m_T150_IR_PGM1	-	29.13	29.35
160	MX-80	PGM1	G85	9	Laboratory A (UJV)	A	cMX80_C9_18m_T150_IR	cMX80_C9_18m_T150_IR_PGM1	-	29.57
161	MX-80	PGM1	G87	10	Laboratory A (UJV)	A	cMX80_C10_18m_T150	cMX80_C10_18m_T150_PGM1	-	28.03	28.04
162	MX-80	PGM1	G87	10	Laboratory A (UJV)	A	cMX80_C10_18m_T150	cMX80_C10_18m_T150_PGM1	-	28.05
163	MX-80	PGM1	E840	36	Laboratory C (UJV)	B	cMX80_C36_12m_control	cMX80_C36_12m_control_PGM1	+	9.73	9.78
164	MX-80	PGM1	E840	36	Laboratory C (UJV)	B	cMX80_C36_12m_control	cMX80_C36_12m_control_PGM1	+	9.83
165	MX-80	PGM1	NA	34	Laboratory C (UJV)	B	cMX80_C34_12m_T90_IR	cMX80_C34_12m_T90_IR_PGM1	-	NA	NA
166	MX-80	PGM1	NA	34	Laboratory C (UJV)	B	cMX80_C34_12m_T90_IR	cMX80_C34_12m_T90_IR_PGM1	-	NA
167	MX-80	PGM1	NA	35	Laboratory C (UJV)	B	cMX80_C35_12m_T90	cMX80_C35_12m_T90_PGM1	-	NA	NA
168	MX-80	PGM1	NA	35	Laboratory C (UJV)	B	cMX80_C35_12m_T90	cMX80_C35_12m_T90_PGM1	-	NA
169	MX-80	PGM1	F233	55	Laboratory D (UJV)	C	sMX80_C55_12m_Control	sMX80_C55_12m_Control_PGM1	+	11.45	11.475
170	MX-80	PGM1	F233	55	Laboratory D (UJV)	C	sMX80_C55_12m_Control	sMX80_C55_12m_Control_PGM1	+	11.5
171	MX-80	PGM1	F502	49	Laboratory D (UJV)	C	sMX80_C49_12m_T90_IR	sMX80_C49_12m_T90_IR_PGM1	-	28.46	28.615
172	MX-80	PGM1	F502	49	Laboratory D (UJV)	C	sMX80_C49_12m_T90_IR	sMX80_C49_12m_T90_IR_PGM1	-	28.77
173	MX-80	PGM1	F504	50	Laboratory D (UJV)	C	sMX80_C50_12m_T90	sMX80_C50_12m_T90_PGM1	-	28.71	29.07
174	MX-80	PGM1	F504	50	Laboratory D (UJV)	C	sMX80_C50_12m_T90	sMX80_C50_12m_T90_PGM1	-	29.43
175	MX-80	PGM1	NA	47x	Laboratory D (UJV)	C	sMX80_C47x_1m_T150_IR	sMX80_C47x_1m_T150_IR_PGM1	NA		NA
176	MX-80	PGM1	NA	47x	Laboratory D (UJV)	C	sMX80_C47x_1m_T150_IR	sMX80_C47x_1m_T150_IR_PGM1	NA
177	MX-80	PGM1	F767	47	Laboratory D (UJV)	C	sMX80_C47_1m_T150_IR	sMX80_C47_1m_T150_IR_PGM1	-	28.09	28.095
178	MX-80	PGM1	F767	47	Laboratory D (UJV)	C	sMX80_C47_1m_T150_IR	sMX80_C47_1m_T150_IR_PGM1	-	28.1
179	MX-80	PGM1	E412	48	Laboratory D (UJV)	C	sMX80_C48_1m_T150	sMX80_C48_1m_T150_PGM1	-	30.09	30.115
180	MX-80	PGM1	E412	48	Laboratory D (UJV)	C	sMX80_C48_1m_T150	sMX80_C48_1m_T150_PGM1	-	30.14
181	MX-80	PGM1	F485	56	Laboratory D (UJV)	C	pMX80_C56_12m_Control	pMX80_C56_12m_Control_PGM1	+	13.53	13.585
182	MX-80	PGM1	F485	56	Laboratory D (UJV)	C	pMX80_C56_12m_Control	pMX80_C56_12m_Control_PGM1	+	13.64
183	MX-80	PGM1	F482	53	Laboratory D (UJV)	C	pMX80_C53_12m_T90_IR	pMX80_C53_12m_T90_IR_PGM1	-	29.66	29.835
184	MX-80	PGM1	F482	53	Laboratory D (UJV)	C	pMX80_C53_12m_T90_IR	pMX80_C53_12m_T90_IR_PGM1	-	30.01
185	MX-80	PGM1	F484	54	Laboratory D (UJV)	C	pMX80_C54_12m_T90	pMX80_C54_12m_T90_PGM1	-	29.6	29.91
186	MX-80	PGM1	F484	54	Laboratory D (UJV)	C	pMX80_C54_12m_T90	pMX80_C54_12m_T90_PGM1	-	30.22
187	MX-80	PGM1	F479	51	Laboratory D (UJV)	C	pMX80_C51_12m_T150_IR	pMX80_C51_12m_T150_IR_PGM1	-	29.46	29.565
188	MX-80	PGM1	F479	51	Laboratory D (UJV)	C	pMX80_C51_12m_T150_IR	pMX80_C51_12m_T150_IR_PGM1	-	29.67
189	MX-80	PGM1	F480	52	Laboratory D (UJV)	C	pMX80_C52_12m_T150	pMX80_C52_12m_T150_PGM1	-	29.04	29.105
190	MX-80	PGM1	F480	52	Laboratory D (UJV)	C	pMX80_C52_12m_T150	pMX80_C52_12m_T150_PGM1	-	29.17
191	MX-80	PGM2	G78	11	Laboratory A (UJV)	A	cMX80_C11_18m_control	cMX80_C11_18m_control_PGM2	+	14.08	14.14
192	MX-80	PGM2	G78	11	Laboratory A (UJV)	A	cMX80_C11_18m_control	cMX80_C11_18m_control_PGM2	+	14.2
193	MX-80	PGM2	G90	18	Laboratory A (UJV)	A	cMX80_C18_18m_T90_IR	cMX80_C18_18m_T90_IR_PGM2	-	28.1	28.265
194	MX-80	PGM2	G90	18	Laboratory A (UJV)	A	cMX80_C18_18m_T90_IR	cMX80_C18_18m_T90_IR_PGM2	-	28.43
195	MX-80	PGM2	G92	19	Laboratory A (UJV)	A	cMX80_C19_18m_T90	cMX80_C19_18m_T90_PGM2	-	27.54	27.64
196	MX-80	PGM2	G92	19	Laboratory A (UJV)	A	cMX80_C19_18m_T90	cMX80_C19_18m_T90_PGM2	-	27.74
197	MX-80	PGM2	G86	9	Laboratory A (UJV)	A	cMX80_C9_18m_T150_IR	cMX80_C9_18m_T150_IR_PGM2	-	28.07	28.075
198	MX-80	PGM2	G86	9	Laboratory A (UJV)	A	cMX80_C9_18m_T150_IR	cMX80_C9_18m_T150_IR_PGM2	-	28.08
199	MX-80	PGM2	G88	10	Laboratory A (UJV)	A	cMX80_C10_18m_T150	cMX80_C10_18m_T150_PGM2	-	27.77	27.805
200	MX-80	PGM2	G88	10	Laboratory A (UJV)	A	cMX80_C10_18m_T150	cMX80_C10_18m_T150_PGM2	-	27.84
201	MX-80	PGM2	E841	36	Laboratory C (UJV)	B	cMX80_C36_12m_control	cMX80_C36_12m_control_PGM2	+	15.48	15.49
202	MX-80	PGM2	E841	36	Laboratory C (UJV)	B	cMX80_C36_12m_control	cMX80_C36_12m_control_PGM2	+	15.5
203	MX-80	PGM2	NA	34	Laboratory C (UJV)	B	cMX80_C34_12m_T90_IR	cMX80_C34_12m_T90_IR_PGM2	-	NA	NA
204	MX-80	PGM2	NA	34	Laboratory C (UJV)	B	cMX80_C34_12m_T90_IR	cMX80_C34_12m_T90_IR_PGM2	-	NA	NA
205	MX-80	PGM2	NA	35	Laboratory C (UJV)	B	cMX80_C35_12m_T90	cMX80_C35_12m_T90_PGM2	-	NA	NA
206	MX-80	PGM2	NA	35	Laboratory C (UJV)	B	cMX80_C35_12m_T90	cMX80_C35_12m_T90_PGM2	-	NA	NA
207	MX-80	PGM2	F232	55	Laboratory D (UJV)	C	sMX80_C55_12m_Control	sMX80_C55_12m_Control_PGM2	+	7.95	8.02
208	MX-80	PGM2	F232	55	Laboratory D (UJV)	C	sMX80_C55_12m_Control	sMX80_C55_12m_Control_PGM2	+	8.09
209	MX-80	PGM2	F503	49	Laboratory D (UJV)	C	sMX80_C49_12m_T90_IR	sMX80_C49_12m_T90_IR_PGM2	-	28.75	29.085
210	MX-80	PGM2	F503	49	Laboratory D (UJV)	C	sMX80_C49_12m_T90_IR	sMX80_C49_12m_T90_IR_PGM2	-	29.42
211	MX-80	PGM2	F505	50	Laboratory D (UJV)	C	sMX80_C50_12m_T90	sMX80_C50_12m_T90_PGM2	-	28.85	28.915
212	MX-80	PGM2	F505	50	Laboratory D (UJV)	C	sMX80_C50_12m_T90	sMX80_C50_12m_T90_PGM2	-	28.98
213	MX-80	PGM2	NA	47x	Laboratory D (UJV)	C	sMX80_C47x_1m_T150_IR	sMX80_C47x_1m_T150_IR_PGM2	NA	NA	NA
214	MX-80	PGM2	NA	47x	Laboratory D (UJV)	C	sMX80_C47x_1m_T150_IR	sMX80_C47x_1m_T150_IR_PGM2	NA	NA
215	MX-80	PGM2	F768	47	Laboratory D (UJV)	C	sMX80_C47_1m_T150_IR	sMX80_C47_1m_T150_IR_PGM2	-	27.7	27.73
216	MX-80	PGM2	F768	47	Laboratory D (UJV)	C	sMX80_C47_1m_T150_IR	sMX80_C47_1m_T150_IR_PGM2	-	27.76
217	MX-80	PGM2	E408	48	Laboratory D (UJV)	C	sMX80_C48_1m_T150	sMX80_C48_1m_T150_PGM2	-	31.97	33.78
218	MX-80	PGM2	E408	48	Laboratory D (UJV)	C	sMX80_C48_1m_T150	sMX80_C48_1m_T150_PGM2	-	35.59
219	MX-80	PGM2	F234	56	Laboratory D (UJV)	C	pMX80_C56_12m_Control	pMX80_C56_12m_Control_PGM2	+	12.3	12.39
220	MX-80	PGM2	F234	56	Laboratory D (UJV)	C	pMX80_C56_12m_Control	pMX80_C56_12m_Control_PGM2	+	12.48
221	MX-80	PGM2	F481	53	Laboratory D (UJV)	C	pMX80_C53_12m_T90_IR	pMX80_C53_12m_T90_IR_PGM2	-	28.93	28.935
222	MX-80	PGM2	F481	53	Laboratory D (UJV)	C	pMX80_C53_12m_T90_IR	pMX80_C53_12m_T90_IR_PGM2	-	28.94
223	MX-80	PGM2	F483	54	Laboratory D (UJV)	C	pMX80_C54_12m_T90	pMX80_C54_12m_T90_PGM2	-	29.52	29.605
224	MX-80	PGM2	F483	54	Laboratory D (UJV)	C	pMX80_C54_12m_T90	pMX80_C54_12m_T90_PGM2	-	29.69
225	MX-80	PGM2	F478	51	Laboratory D (UJV)	C	pMX80_C51_12m_T150_IR	pMX80_C51_12m_T150_IR_PGM2	-	29.65	29.69
226	MX-80	PGM2	F478	51	Laboratory D (UJV)	C	pMX80_C51_12m_T150_IR	pMX80_C51_12m_T150_IR_PGM2	-	29.73
227	MX-80	PGM2	F231	52	Laboratory D (UJV)	C	pMX80_C52_12m_T150	pMX80_C52_12m_T150_PGM2	-	28.28	28.535
228	MX-80	PGM2	F231	52	Laboratory D (UJV)	C	pMX80_C52_12m_T150	pMX80_C52_12m_T150_PGM2	-	28.79

## Sheet: Additional experiment cultures
Order	Bentonite	Media type	Sample name	Manuscript	Extraction number	LD	NGS	Cq	Mean
1	BCV	AE1	BCV_P1_1m_T90	BCV_P1_1m_T90_AE1	D589	+	KNL19	9.71	9.775
2	BCV	AE1	BCV_P1_1m_T90	BCV_P1_1m_T90_AE1	D589	+	KNL19	9.84
3	BCV	AE1	BCV_P2_1m_T90	BCV_P2_1m_T90_AE1	D591	-	KNL19	29.26	29.42
4	BCV	AE1	BCV_P2_1m_T90	BCV_P2_1m_T90_AE1	D591	-	KNL19	29.58
5	BCV	AE1	BCV_P1_3m_T90	BCV_P1_3m_T90 _AE1	E400	+	KNL31	16.94	16.97
6	BCV	AE1	BCV_P1_3m_T90	BCV_P1_3m_T90 _AE1	E400	+	KNL31	17
7	BCV	AE1	BCV_P2_3m_T90	BCV_P2_3m_T90_AE1	E405	-	NA	29.3	29.49
8	BCV	AE1	BCV_P2_3m_T90	BCV_P2_3m_T90_AE1	E405	-	NA	29.68
9	BCV	AE1	BCV_P1_6m_T90	BCV_P1_6m_T90 _AE1	F213	-	NA	29.7	29.86
10	BCV	AE1	BCV_P1_6m_T90	BCV_P1_6m_T90 _AE1	F213	-	NA	30.02
11	BCV	AE1	BCV_P2_6m_T90	BCV_P2_6m_T90_AE1	F215	-	NA	29.56	29.645
12	BCV	AE1	BCV_P2_6m_T90	BCV_P2_6m_T90_AE1	F215	-	NA	29.73
13	BCV	AE1	BCV_P1_1m_T150	BCV_P1_1m_T150_AE1	D670	-	KNL19	31.89	31.945
14	BCV	AE1	BCV_P1_1m_T150	BCV_P1_1m_T150_AE1	D670	-	KNL19	32
15	BCV	AE1	BCV_P2_1m_T150	BCV_P2_1m_T150_AE1	D669	-	KNL19	29.92	30.23
16	BCV	AE1	BCV_P2_1m_T150	BCV_P2_1m_T150_AE1	D669	-	KNL19	30.54
17	BCV	AE1	BCV_P1_3m_T150	BCV_P1_3m_T150_AE1	E403	-	NA	28.85	29
18	BCV	AE1	BCV_P1_3m_T150	BCV_P1_3m_T150_AE1	E403	-	NA	29.15
19	BCV	AE1	BCV_P2_3m_T150	BCV_P2_3m_T150_AE1	E401	-	NA	28.89	28.975
20	BCV	AE1	BCV_P2_3m_T150	BCV_P2_3m_T150_AE1	E401	-	NA	29.06
21	BCV	AE1	BCV_P1_6m_T150	BCV_P1_6m_T150_AE1	F992	-	NA	26.7	26.775
22	BCV	AE1	BCV_P1_6m_T150	BCV_P1_6m_T150_AE1	F992	-	NA	26.85
23	BCV	AE1	BCV_P2_6m_T150	BCV_P2_6m_T150_AE1	G57	-	NA	28.4	28.495
24	BCV	AE1	BCV_P2_6m_T150	BCV_P2_6m_T150_AE1	G57	-	NA	28.59
25	BCV	AE2	BCV_P1_1m_T90	BCV_P1_1m_T90_AE2	D588	+	KNL19	10.6	10.62
26	BCV	AE2	BCV_P1_1m_T90	BCV_P1_1m_T90_AE2	D588	+	KNL19	10.64
27	BCV	AE2	BCV_P2_1m_T90	BCV_P2_1m_T90_AE2	D586	-	NA	29	29.05
28	BCV	AE2	BCV_P2_1m_T90	BCV_P2_1m_T90_AE2	D586	-	NA	29.1
29	BCV	AE2	BCV_P1_3m_T90	BCV_P1_3m_T90 _AE2	E402	-	NA	29.08	29.195
30	BCV	AE2	BCV_P1_3m_T90	BCV_P1_3m_T90 _AE2	E402	-	NA	29.31
31	BCV	AE2	BCV_P2_3m_T90	BCV_P2_3m_T90_AE2	E407	-	NA	29.28	29.45
32	BCV	AE2	BCV_P2_3m_T90	BCV_P2_3m_T90_AE2	E407	-	NA	29.62
33	BCV	AE2	BCV_P1_6m_T90	BCV_P1_6m_T90 _AE2	F214	-	NA	29.83	29.83
34	BCV	AE2	BCV_P1_6m_T90	BCV_P1_6m_T90 _AE2	F214	-	NA	29.83
35	BCV	AE2	BCV_P2_6m_T90	BCV_P2_6m_T90_AE2	F212	-	NA	29.95	29.95
36	BCV	AE2	BCV_P2_6m_T90	BCV_P2_6m_T90_AE2	F212	-	NA	29.95
37	BCV	AE2	BCV_P1_1m_T150	BCV_P1_1m_T150_AE2	D671	-	KNL19	29.93	30.275
38	BCV	AE2	BCV_P1_1m_T150	BCV_P1_1m_T150_AE2	D671	-	KNL19	30.62
39	BCV	AE2	BCV_P2_1m_T150	BCV_P2_1m_T150_AE2	D668	-	NA	29.79	30.105
40	BCV	AE2	BCV_P2_1m_T150	BCV_P2_1m_T150_AE2	D668	-	NA	30.42
41	BCV	AE2	BCV_P1_3m_T150	BCV_P1_3m_T150_AE2	E404	-	NA	28.93	29.05
42	BCV	AE2	BCV_P1_3m_T150	BCV_P1_3m_T150_AE2	E404	-	NA	29.17
43	BCV	AE2	BCV_P2_3m_T150	BCV_P2_3m_T150_AE2	E406	-	NA	28.72	28.81
44	BCV	AE2	BCV_P2_3m_T150	BCV_P2_3m_T150_AE2	E406	-	NA	28.9
45	BCV	AE2	BCV_P1_6m_T150	BCV_P1_6m_T150_AE2	G56	-	NA	28.64	28.86
46	BCV	AE2	BCV_P1_6m_T150	BCV_P1_6m_T150_AE2	G56	-	NA	29.08
47	BCV	AE2	BCV_P2_6m_T150	BCV_P2_6m_T150_AE2	F993	-	NA	27.91	27.975
48	BCV	AE2	BCV_P2_6m_T150	BCV_P2_6m_T150_AE2	F993	-	NA	28.04
49	BCV	ANA1	BCV_P1_1m_T90	BCV_P1_1m_T90_ANA1	D623	+	KNL19	11.68	11.795
50	BCV	ANA1	BCV_P1_1m_T90	BCV_P1_1m_T90_ANA1	D623	+	KNL19	11.91
51	BCV	ANA1	BCV_P2_1m_T90	BCV_P2_1m_T90_ANA1	D625	-	KNL19	27.56	27.585
52	BCV	ANA1	BCV_P2_1m_T90	BCV_P2_1m_T90_ANA1	D625	-	KNL19	27.61
53	BCV	ANA1	BCV_P1_3m_T90	BCV_P1_3m_T90 _ANA1	E288	-	NA	25.87	25.955
54	BCV	ANA1	BCV_P1_3m_T90	BCV_P1_3m_T90 _ANA1	E288	-	NA	26.04
55	BCV	ANA1	BCV_P2_3m_T90	BCV_P2_3m_T90_ANA1	E290	-	KNL31	22.58	22.675
56	BCV	ANA1	BCV_P2_3m_T90	BCV_P2_3m_T90_ANA1	E290	-	KNL31	22.77
57	BCV	ANA1	BCV_P1_6m_T90	BCV_P1_6m_T90 _ANA1	F143	-	NA	29.52	29.55
58	BCV	ANA1	BCV_P1_6m_T90	BCV_P1_6m_T90 _ANA1	F143	-	NA	29.58
59	BCV	ANA1	BCV_P2_6m_T90	BCV_P2_6m_T90_ANA1	F589	-	NA	28	28.14
60	BCV	ANA1	BCV_P2_6m_T90	BCV_P2_6m_T90_ANA1	F589	-	NA	28.28
61	BCV	ANA1	BCV_P1_1m_T150	BCV_P1_1m_T150_ANA1	D582	-	NA	34.89	34.91
62	BCV	ANA1	BCV_P1_1m_T150	BCV_P1_1m_T150_ANA1	D582	-	NA	34.93
63	BCV	ANA1	BCV_P2_1m_T150	BCV_P2_1m_T150_ANA1	D583	-	NA	35.7	35.875
64	BCV	ANA1	BCV_P2_1m_T150	BCV_P2_1m_T150_ANA1	D583	-	NA	36.05
65	BCV	ANA1	BCV_P1_3m_T150	BCV_P1_3m_T150_ANA1	E292	-	NA	29.52	29.65
66	BCV	ANA1	BCV_P1_3m_T150	BCV_P1_3m_T150_ANA1	E292	-	NA	29.78
67	BCV	ANA1	BCV_P2_3m_T150	BCV_P2_3m_T150_ANA1	E294	-	NA	29.22	29.36
68	BCV	ANA1	BCV_P2_3m_T150	BCV_P2_3m_T150_ANA1	E294	-	NA	29.5
69	BCV	ANA1	BCV_P1_6m_T150	BCV_P1_6m_T150_ANA1	G64	-	NA	27.85	28.22
70	BCV	ANA1	BCV_P1_6m_T150	BCV_P1_6m_T150_ANA1	G64	-	NA	28.59
71	BCV	ANA1	BCV_P2_6m_T150	BCV_P2_6m_T150_ANA1	G70	-	NA	28.54	28.675
72	BCV	ANA1	BCV_P2_6m_T150	BCV_P2_6m_T150_ANA1	G70	-	NA	28.81
73	BCV	ANA2	BCV_P1_1m_T90	BCV_P1_1m_T90_ANA2	D624	+	KNL19	12.72	12.765
74	BCV	ANA2	BCV_P1_1m_T90	BCV_P1_1m_T90_ANA2	D624	+	KNL19	12.81
75	BCV	ANA2	BCV_P2_1m_T90	BCV_P2_1m_T90_ANA2	D626	-	KNL19	30.4	30.76
76	BCV	ANA2	BCV_P2_1m_T90	BCV_P2_1m_T90_ANA2	D626	-	KNL19	31.12
77	BCV	ANA2	BCV_P1_3m_T90	BCV_P1_3m_T90 _ANA2	E289	-	NA	29.07	29.63
78	BCV	ANA2	BCV_P1_3m_T90	BCV_P1_3m_T90 _ANA2	E289	-	NA	30.19
79	BCV	ANA2	BCV_P2_3m_T90	BCV_P2_3m_T90_ANA2	E291	-	NA	29.14	29.205
80	BCV	ANA2	BCV_P2_3m_T90	BCV_P2_3m_T90_ANA2	E291	-	NA	29.27
81	BCV	ANA2	BCV_P1_6m_T90	BCV_P1_6m_T90 _ANA2	F588	-	NA	28.94	28.965
82	BCV	ANA2	BCV_P1_6m_T90	BCV_P1_6m_T90 _ANA2	F588	-	NA	28.99
83	BCV	ANA2	BCV_P2_6m_T90	BCV_P2_6m_T90_ANA2	F586	-	NA	28.58	28.62
84	BCV	ANA2	BCV_P2_6m_T90	BCV_P2_6m_T90_ANA2	F586	-	NA	28.66
85	BCV	ANA2	BCV_P1_1m_T150	BCV_P1_1m_T150_ANA2	D584	-	NA	32.68	33.885
86	BCV	ANA2	BCV_P1_1m_T150	BCV_P1_1m_T150_ANA2	D584	-	NA	35.09
87	BCV	ANA2	BCV_P2_1m_T150	BCV_P2_1m_T150_ANA2	D581	-	KNL19	30.04	30.33
88	BCV	ANA2	BCV_P2_1m_T150	BCV_P2_1m_T150_ANA2	D581	-	KNL19	30.62
89	BCV	ANA2	BCV_P1_3m_T150	BCV_P1_3m_T150_ANA2	E293	-	NA	34.09	34.45
90	BCV	ANA2	BCV_P1_3m_T150	BCV_P1_3m_T150_ANA2	E293	-	NA	34.81
91	BCV	ANA2	BCV_P2_3m_T150	BCV_P2_3m_T150_ANA2	E295	-	NA	29	29.245
92	BCV	ANA2	BCV_P2_3m_T150	BCV_P2_3m_T150_ANA2	E295	-	NA	29.49
93	BCV	ANA2	BCV_P1_6m_T150	BCV_P1_6m_T150_ANA2	G65	-	NA	29.02	29.025
94	BCV	ANA2	BCV_P1_6m_T150	BCV_P1_6m_T150_ANA2	G65	-	NA	29.03
95	BCV	ANA2	BCV_P2_6m_T150	BCV_P2_6m_T150_ANA2	F969	-	NA	29	29.27
96	BCV	ANA2	BCV_P2_6m_T150	BCV_P2_6m_T150_ANA2	F969	-	NA	29.54
97	BCV	PGM1	BCV_P1_1m_T90	BCV_P1_1m_T90_PGM1	E136	+	KNL33	11.48	11.545
98	BCV	PGM1	BCV_P1_1m_T90	BCV_P1_1m_T90_PGM1	E136	+	KNL33	11.61
99	BCV	PGM1	BCV_P2_1m_T90	BCV_P2_1m_T90_PGM1	E138	-	NA	26.79	26.915
100	BCV	PGM1	BCV_P2_1m_T90	BCV_P2_1m_T90_PGM1	E138	-	NA	27.04
101	BCV	PGM1	BCV_P1_3m_T90	BCV_P1_3m_T90 _PGM1	E283	-	KNL31	31.46	31.645
102	BCV	PGM1	BCV_P1_3m_T90	BCV_P1_3m_T90 _PGM1	E283	-	KNL31	31.83
103	BCV	PGM1	BCV_P2_3m_T90	BCV_P2_3m_T90_PGM1	E282	-	NA	31.46	31.645
104	BCV	PGM1	BCV_P2_3m_T90	BCV_P2_3m_T90_PGM1	E282	-	NA	31.83
105	BCV	PGM1	BCV_P1_6m_T90	BCV_P1_6m_T90 _PGM1	F468	-	NA	27.07	27.49
106	BCV	PGM1	BCV_P1_6m_T90	BCV_P1_6m_T90 _PGM1	F468	-	NA	27.91
107	BCV	PGM1	BCV_P2_6m_T90	BCV_P2_6m_T90_PGM1	F470	-	KNL39	21.63	21.665
108	BCV	PGM1	BCV_P2_6m_T90	BCV_P2_6m_T90_PGM1	F470	-	KNL39	21.7
109	BCV	PGM1	BCV_P1_1m_T150	BCV_P1_1m_T150_PGM1	E140	-	NA	27.17	27.25
110	BCV	PGM1	BCV_P1_1m_T150	BCV_P1_1m_T150_PGM1	E140	-	NA	27.33
111	BCV	PGM1	BCV_P2_1m_T150	BCV_P2_1m_T150_PGM1	E142	-	NA	29.78	29.785
112	BCV	PGM1	BCV_P2_1m_T150	BCV_P2_1m_T150_PGM1	E142	-	NA	29.79
113	BCV	PGM1	BCV_P1_3m_T150	BCV_P1_3m_T150_PGM1	E286	+	KNL31	13.94	13.985
114	BCV	PGM1	BCV_P1_3m_T150	BCV_P1_3m_T150_PGM1	E286	+	KNL31	14.03
115	BCV	PGM1	BCV_P2_3m_T150	BCV_P2_3m_T150_PGM1	E280	-	NA	31.46	31.645
116	BCV	PGM1	BCV_P2_3m_T150	BCV_P2_3m_T150_PGM1	E280	-	NA	31.83
117	BCV	PGM1	BCV_P1_6m_T150	BCV_P1_6m_T150_PGM1	G93	-	NA	27.97	27.97
118	BCV	PGM1	BCV_P1_6m_T150	BCV_P1_6m_T150_PGM1	G93	-	NA	27.97
119	BCV	PGM1	BCV_P2_6m_T150	BCV_P2_6m_T150_PGM1	G94	-	NA	27.97	27.97
120	BCV	PGM1	BCV_P2_6m_T150	BCV_P2_6m_T150_PGM1	G94	-	NA	27.97
121	BCV	PGM2	BCV_P1_1m_T90	BCV_P1_1m_T90_PGM2	E137	+	KNL33	11	11.05
122	BCV	PGM2	BCV_P1_1m_T90	BCV_P1_1m_T90_PGM2	E137	+	KNL33	11.1
123	BCV	PGM2	BCV_P2_1m_T90	BCV_P2_1m_T90_PGM2	E139	-	NA	28.59	28.775
124	BCV	PGM2	BCV_P2_1m_T90	BCV_P2_1m_T90_PGM2	E139	-	NA	28.96
125	BCV	PGM2	BCV_P1_3m_T90	BCV_P1_3m_T90 _PGM2	E284	-	NA	31.46	31.645
126	BCV	PGM2	BCV_P1_3m_T90	BCV_P1_3m_T90 _PGM2	E284	-	NA	31.83
127	BCV	PGM2	BCV_P2_3m_T90	BCV_P2_3m_T90_PGM2	E285	-	NA	32.82	32.85
128	BCV	PGM2	BCV_P2_3m_T90	BCV_P2_3m_T90_PGM2	E285	-	NA	32.88
129	BCV	PGM2	BCV_P1_6m_T90	BCV_P1_6m_T90 _PGM2	F467	-	NA	29.47	29.63
130	BCV	PGM2	BCV_P1_6m_T90	BCV_P1_6m_T90 _PGM2	F467	-	NA	29.79
131	BCV	PGM2	BCV_P2_6m_T90	BCV_P2_6m_T90_PGM2	F469	-	KNL39	7.41	7.445
132	BCV	PGM2	BCV_P2_6m_T90	BCV_P2_6m_T90_PGM2	F469	-	KNL39	7.48
133	BCV	PGM2	BCV_P1_1m_T150	BCV_P1_1m_T150_PGM2	E141	-	NA	30.95	31.095
134	BCV	PGM2	BCV_P1_1m_T150	BCV_P1_1m_T150_PGM2	E141	-	NA	31.24
135	BCV	PGM2	BCV_P2_1m_T150	BCV_P2_1m_T150_PGM2	E143	-	NA	31.46	31.645
136	BCV	PGM2	BCV_P2_1m_T150	BCV_P2_1m_T150_PGM2	E143	-	NA	31.83
137	BCV	PGM2	BCV_P1_3m_T150	BCV_P1_3m_T150_PGM2	E287	-	NA	31.82	32.02
138	BCV	PGM2	BCV_P1_3m_T150	BCV_P1_3m_T150_PGM2	E287	-	NA	32.22
139	BCV	PGM2	BCV_P2_3m_T150	BCV_P2_3m_T150_PGM2	E281	-	NA	31.46	31.645
140	BCV	PGM2	BCV_P2_3m_T150	BCV_P2_3m_T150_PGM2	E281	-	NA	31.83
141	BCV	PGM2	BCV_P1_6m_T150	BCV_P1_6m_T150_PGM2	G95	-	NA	27.75	27.75
142	BCV	PGM2	BCV_P1_6m_T150	BCV_P1_6m_T150_PGM2	G95	-	NA	27.75
143	BCV	PGM2	BCV_P2_6m_T150	BCV_P2_6m_T150_PGM2	G158	-	KNL 44	12.33	12.43
144	BCV	PGM2	BCV_P2_6m_T150	BCV_P2_6m_T150_PGM2	G158	-	KNL 44	12.53
